# Supplementary material for: Bis(2-{[2-(2-hy­droxy­benzyl­amino)­eth­yl]amino­meth­yl}phenolato-κ3 N,N′,O 1)cobalt(III) nitrate monohydrate
Source: Acta Crystallogr Sect E Struct Rep Online. 2012 Jan 7;68(Pt 2):m121–2. doi: 10.1107/S1600536811055851 (PMC3274862; doi:10.1107/S1600536811055851)
Supplement: Supplementary file 1 [file e-68-0m121-sup1.cif]

##############################################################################
#                                                                            #
# This CIF contains the data in a paper accepted for publication in          #
# Acta Crystallographica Section E. It conforms to the requirements of       #
# Notes for Authors for Acta Crystallographica Section E, and has been       #
# peer reviewed under the auspices of the IUCr Commission on Journals.       #
#                                                                            #
# Full details of the Crystallographic Information File format               #
# are given in the paper "The Crystallographic Information File (CIF):       #
# a New Standard Archive File for Crystallography" by S. R. Hall, F. H.      #
# Allen and I. D. Brown [Acta Cryst. (1991), A47, 655-685].                  #
#                                                                            #
# The current version of the core CIF dictionary is obtainable from          #
# ftp://ftp.iucr.org/pub/cif_core.dic.                                       #
#                                                                            #
# Software is freely available for graphical display of the structure(s)     #
# in this CIF. For information consult the CIF software page                 #
# http://www.iucr.org/resources/cif/software.                                #
#                                                                            #
# This file may be used for bona fide research purposes within the           #
# scientific community so long as proper attribution is given to the journal # 
# article from which it was obtained.                                        #
#                                                                            #
##############################################################################
data_I
_audit_creation_method     SHELXL97
_chemical_name_systematic
;
Bis(2-{[2-(2-hydroxybenzylamino)ethyl]aminomethyl}phenolato-
\k^3^<i>N</i>,<i>N</i>',<i>O</i>^1^)cobalt(III) nitrate monohydrate
;
_chemical_name_common     ?
_chemical_formula_moiety     'C32 H38 Co N4 O4 +, N O3 -, H2 O'
_chemical_formula_sum     'C32 H40 Co N5 O8'
_chemical_formula_iupac     '[Co (C16 H19 N2 O2)2] N O3, H2 O'
_chemical_formula_weight     681.62
_chemical_melting_point     ?
_symmetry_cell_setting     triclinic
_symmetry_space_group_name_H-M     'P -1'
_symmetry_space_group_name_Hall     '-P 1'
loop_
    _symmetry_equiv_pos_as_xyz
    'x, y, z'
    '-x, -y, -z'
_cell_length_a     8.989(3)
_cell_length_b     9.032(3)
_cell_length_c     10.621(4)
_cell_angle_alpha     106.680(2)
_cell_angle_beta     99.950(3)
_cell_angle_gamma     109.720(2)
_cell_volume     742.0(4)
_cell_formula_units_Z     1
_cell_measurement_reflns_used     2525
_cell_measurement_theta_min     0.407
_cell_measurement_theta_max     25.350
_cell_measurement_temperature     293(2)
_exptl_crystal_description     'parallelepipedic stick'
_exptl_crystal_colour     brown
_exptl_crystal_size_max     0.42
_exptl_crystal_size_mid     0.14
_exptl_crystal_size_min     0.12
_exptl_crystal_density_diffrn     1.525
_exptl_crystal_density_meas     ?
_exptl_crystal_density_method     'not measured'
_exptl_crystal_F_000     358
_exptl_absorpt_coefficient_mu     0.642
_exptl_absorpt_correction_type     multi-scan
_exptl_absorpt_process_details     '(SCALEPACK; Otwinowski & Minor, 1997)'
_exptl_absorpt_correction_T_min     0.640
_exptl_absorpt_correction_T_max     0.930
_exptl_special_details     ?
_diffrn_ambient_temperature     293(2)
_diffrn_radiation_type     MoK\a
_diffrn_radiation_wavelength     0.71070
_diffrn_radiation_source     'fine-focus sealed tube'
_diffrn_radiation_monochromator     'horizontally mounted graphite crystal'
_diffrn_measurement_device_type     'Nonius KappaCCD'
_diffrn_measurement_method     '\f and \w scans'
_diffrn_detector_area_resol_mean     9
_diffrn_reflns_number     16124
_diffrn_reflns_av_R_equivalents     0.0187
_diffrn_reflns_av_sigmaI/netI     0.0272
_diffrn_reflns_theta_min     2.77
_diffrn_reflns_theta_max     25.71
_diffrn_reflns_theta_full     25.71
_diffrn_measured_fraction_theta_max     0.957
_diffrn_measured_fraction_theta_full     0.957
_diffrn_reflns_limit_h_min     -10
_diffrn_reflns_limit_h_max     10
_diffrn_reflns_limit_k_min     -10
_diffrn_reflns_limit_k_max     10
_diffrn_reflns_limit_l_min     -12
_diffrn_reflns_limit_l_max     12
_diffrn_standards_number     ?
_diffrn_standards_interval_count     ?
_diffrn_standards_interval_time     ?
_diffrn_standards_decay_%     ?
_refine_special_details     ?
_reflns_number_total     2694
_reflns_number_gt     2303
_reflns_threshold_expression     I>2\sigma(I)
_refine_ls_structure_factor_coef     Fsqd
_refine_ls_matrix_type     full
_refine_ls_R_factor_all     0.0581
_refine_ls_R_factor_gt     0.0474
_refine_ls_wR_factor_gt     0.1166
_refine_ls_wR_factor_ref     0.1259
_refine_ls_goodness_of_fit_ref     1.099
_refine_ls_restrained_S_all     1.099
_refine_ls_number_reflns     2689
_refine_ls_number_parameters     234
_refine_ls_number_restraints     29
_refine_ls_number_constraints     0
_refine_ls_hydrogen_treatment     constr
_refine_ls_weighting_scheme     calc
_refine_ls_weighting_details
         'calc w=1/[\s^2^(Fo^2^)+(0.0583P)^2^+0.3846P] where P=(Fo^2^+2Fc^2^)/3'
_atom_sites_solution_hydrogens     geom
_atom_sites_solution_primary     direct
_atom_sites_solution_secondary     difmap
_refine_ls_shift/su_max     0.000
_refine_ls_shift/su_mean     0.000
_refine_diff_density_max     0.254
_refine_diff_density_min     -0.481
_refine_ls_extinction_method     'SHELXL97 (Sheldrick, 2008)'
_refine_ls_extinction_coef     0.058(9)
_refine_ls_extinction_expression
                                  'Fc^*^=kFc[1+0.001xFc^2^\l^3^/sin(2\q)]^-1/4^'
loop_
    _atom_type_symbol
    _atom_type_description
    _atom_type_scat_dispersion_real
    _atom_type_scat_dispersion_imag
    _atom_type_scat_source
    'C' 'C' 0.0033 0.0016
                         'International Tables Vol C Tables 4.2.6.8 and 6.1.1.4'
    'H' 'H' 0.0000 0.0000
                         'International Tables Vol C Tables 4.2.6.8 and 6.1.1.4'
    'Co' 'Co' 0.3494 0.9721
                         'International Tables Vol C Tables 4.2.6.8 and 6.1.1.4'
    'N' 'N' 0.0061 0.0033
                         'International Tables Vol C Tables 4.2.6.8 and 6.1.1.4'
    'O' 'O' 0.0106 0.0060
                         'International Tables Vol C Tables 4.2.6.8 and 6.1.1.4'
_computing_data_collection
                   'COLLECT (Nonius, 1998) and DENZO (Otwinowski & Minor, 1997)'
_computing_cell_refinement
                   'COLLECT (Nonius, 1998) and DENZO (Otwinowski & Minor, 1997)'
_computing_data_reduction     'SCALEPACK (Otwinowski & Minor 1997)'
_computing_structure_solution     'SHELXS97 (Sheldrick, 2008)'
_computing_structure_refinement
                  'SHELXL97 (Sheldrick, 2008) and CRYSTALBUILDER (Welter, 2006)'
_computing_molecular_graphics
                  'PLATON (Spek, 2009) and Mercury (Macrae <i>et al.</i>, 2006)'
_computing_publication_material     'SHELXL97 (Sheldrick, 2008)'
loop_
    _atom_site_type_symbol
    _atom_site_label
    _atom_site_fract_x
    _atom_site_fract_y
    _atom_site_fract_z
    _atom_site_U_iso_or_equiv
    _atom_site_adp_type
    _atom_site_calc_flag
    _atom_site_refinement_flags
    _atom_site_occupancy
    _atom_site_symmetry_multiplicity
    _atom_site_disorder_assembly
    _atom_site_disorder_group
    Co Co1 0.5000 0.0000 0.5000 0.0525(2) Uani d S 1 2 . .
    O O1 0.5163(2) 0.1737(3) 0.4297(2) 0.0576(5) Uani d . 1 1 . .
    O O2 -0.0155(3) -0.4955(3) 0.1901(3) 0.0811(7) Uani d . 1 1 . .
    H H2O -0.0938 -0.5812 0.1814 0.122 Uiso calc R 1 1 . .
    N N1 0.4113(3) 0.0896(3) 0.6449(2) 0.0568(6) Uani d . 1 1 . .
    H H1N 0.4568 0.0862 0.7215 0.068 Uiso d R 1 1 . .
    N N2 0.2647(3) -0.1449(3) 0.3863(2) 0.0568(6) Uani d . 1 1 . .
    H H2N 0.2543 -0.2386 0.3935 0.068 Uiso d R 1 1 . .
    C C1 0.4130(3) 0.2510(4) 0.4369(3) 0.0572(7) Uani d . 1 1 . .
    C C2 0.3471(4) 0.2816(4) 0.3232(3) 0.0631(7) Uani d . 1 1 . .
    H H2 0.3774 0.2503 0.2435 0.076 Uiso calc R 1 1 . .
    C C3 0.2380(4) 0.3575(4) 0.3273(4) 0.0705(8) Uani d . 1 1 . .
    H H3 0.1945 0.3762 0.2502 0.085 Uiso calc R 1 1 . .
    C C4 0.1928(4) 0.4059(4) 0.4441(4) 0.0735(9) Uani d . 1 1 . .
    H H4 0.1179 0.4561 0.4461 0.088 Uiso calc R 1 1 . .
    C C5 0.2590(4) 0.3796(4) 0.5582(4) 0.0700(8) Uani d . 1 1 . .
    H H5 0.2302 0.4149 0.6381 0.084 Uiso calc R 1 1 . .
    C C6 0.3679(4) 0.3016(4) 0.5563(3) 0.0602(7) Uani d . 1 1 . .
    C C7 0.4394(4) 0.2700(4) 0.6785(3) 0.0649(8) Uani d . 1 1 . .
    H H7A 0.5575 0.3400 0.7142 0.078 Uiso calc R 1 1 . .
    H H7B 0.3898 0.3029 0.7501 0.078 Uiso calc R 1 1 . .
    C C8 0.2337(3) -0.0254(4) 0.6089(3) 0.0646(8) Uani d . 1 1 . .
    H H8A 0.1770 0.0346 0.6580 0.077 Uiso calc R 1 1 . .
    H H8B 0.2245 -0.1213 0.6358 0.077 Uiso calc R 1 1 . .
    C C9 0.1554(3) -0.0863(4) 0.4564(3) 0.0632(8) Uani d . 1 1 . .
    H H9A 0.0471 -0.1785 0.4286 0.076 Uiso calc R 1 1 . .
    H H9B 0.1419 0.0050 0.4320 0.076 Uiso calc R 1 1 . .
    C C10 0.2197(3) -0.1723(4) 0.2372(3) 0.0650(8) Uani d . 1 1 . .
    H H10A 0.2601 -0.2527 0.1904 0.078 Uiso calc R 1 1 . .
    H H10B 0.2779 -0.0659 0.2277 0.078 Uiso calc R 1 1 . .
    C C11 0.0387(3) -0.2355(4) 0.1642(3) 0.0593(7) Uani d . 1 1 . .
    C C12 -0.0188(4) -0.1310(4) 0.1179(3) 0.0673(8) Uani d . 1 1 . .
    H H12 0.0539 -0.0202 0.1376 0.081 Uiso calc R 1 1 . .
    C C13 -0.1816(4) -0.1876(5) 0.0434(3) 0.0698(8) Uani d . 1 1 . .
    H H13 -0.2187 -0.1153 0.0138 0.084 Uiso calc R 1 1 . .
    C C14 -0.2878(4) -0.3500(4) 0.0135(3) 0.0670(8) Uani d . 1 1 . .
    H H14 -0.3973 -0.3893 -0.0388 0.080 Uiso calc R 1 1 . .
    C C15 -0.2359(4) -0.4569(4) 0.0591(3) 0.0644(8) Uani d . 1 1 . .
    H H15 -0.3095 -0.5679 0.0380 0.077 Uiso calc R 1 1 . .
    C C16 -0.0727(4) -0.3981(4) 0.1370(3) 0.0602(7) Uani d . 1 1 . .
    O O11 0.7320(11) 0.1846(10) 0.1338(9) 0.123(3) Uani d PDU 0.50 1 A 1
    N N11 0.5877(7) 0.0882(8) 0.0550(6) 0.0742(14) Uani d PDU 0.50 1 . 1
    O O12 0.5389(14) 0.1116(12) -0.0485(10) 0.104(3) Uani d PDU 0.50 1 . 1
    O O13 0.5023(13) -0.0330(11) 0.0776(11) 0.097(3) Uani d PDU 0.50 1 . 1
    O O21 0.7119(11) 0.2509(10) 0.2025(9) 0.111(3) Uani d PU 0.50 1 B 2
    H H21O 0.6490 0.1443 0.2054 0.167 Uiso d PR 0.50 1 B 2
    H H22O 0.6628 0.2429 0.1127 0.167 Uiso d PR 0.50 1 B 2
loop_
    _atom_site_aniso_label
    _atom_site_aniso_U_11
    _atom_site_aniso_U_22
    _atom_site_aniso_U_33
    _atom_site_aniso_U_12
    _atom_site_aniso_U_13
    _atom_site_aniso_U_23
    Co1 0.0430(3) 0.0580(4) 0.0498(3) 0.0179(2) 0.0079(2) 0.0177(2)
    O1 0.0520(11) 0.0630(12) 0.0589(11) 0.0241(9) 0.0139(8) 0.0252(9)
    O2 0.0661(14) 0.0758(16) 0.0986(18) 0.0311(12) 0.0078(13) 0.0361(14)
    N1 0.0479(12) 0.0637(15) 0.0515(13) 0.0188(11) 0.0079(10) 0.0201(11)
    N2 0.0479(12) 0.0655(15) 0.0518(13) 0.0213(11) 0.0100(10) 0.0201(11)
    C1 0.0450(14) 0.0562(16) 0.0628(17) 0.0167(12) 0.0093(12) 0.0204(13)
    C2 0.0539(16) 0.0654(19) 0.0664(18) 0.0210(14) 0.0105(13) 0.0281(15)
    C3 0.0584(18) 0.073(2) 0.080(2) 0.0257(16) 0.0103(15) 0.0351(17)
    C4 0.0567(18) 0.072(2) 0.095(3) 0.0299(16) 0.0163(17) 0.0352(18)
    C5 0.0600(18) 0.0657(19) 0.078(2) 0.0246(15) 0.0203(15) 0.0201(16)
    C6 0.0527(15) 0.0572(17) 0.0623(17) 0.0197(13) 0.0107(13) 0.0179(13)
    C7 0.0602(17) 0.069(2) 0.0585(17) 0.0270(15) 0.0133(13) 0.0152(14)
    C8 0.0470(15) 0.081(2) 0.0590(17) 0.0194(14) 0.0154(12) 0.0248(15)
    C9 0.0418(14) 0.076(2) 0.0610(17) 0.0170(13) 0.0119(12) 0.0208(15)
    C10 0.0478(15) 0.080(2) 0.0512(16) 0.0180(14) 0.0062(12) 0.0179(14)
    C11 0.0480(15) 0.0691(19) 0.0486(15) 0.0186(14) 0.0071(11) 0.0158(13)
    C12 0.0589(17) 0.070(2) 0.0611(18) 0.0168(15) 0.0104(14) 0.0232(15)
    C13 0.0622(18) 0.080(2) 0.0670(19) 0.0297(17) 0.0109(15) 0.0320(17)
    C14 0.0483(15) 0.087(2) 0.0565(17) 0.0240(16) 0.0074(13) 0.0230(16)
    C15 0.0514(16) 0.0666(19) 0.0599(17) 0.0169(14) 0.0086(13) 0.0155(14)
    C16 0.0531(16) 0.0650(18) 0.0565(16) 0.0243(14) 0.0101(12) 0.0178(14)
    O11 0.129(6) 0.083(5) 0.122(7) 0.026(4) -0.011(5) 0.041(5)
    N11 0.070(3) 0.073(4) 0.079(4) 0.027(3) 0.021(3) 0.032(3)
    O12 0.113(7) 0.107(7) 0.078(5) 0.028(6) 0.011(4) 0.044(5)
    O13 0.094(5) 0.089(6) 0.090(5) 0.012(4) 0.018(4) 0.042(5)
    O21 0.100(5) 0.081(5) 0.134(7) 0.017(4) 0.016(5) 0.050(5)
_geom_special_details     ?
loop_
    _geom_bond_atom_site_label_1
    _geom_bond_atom_site_label_2
    _geom_bond_site_symmetry_2
    _geom_bond_distance
    _geom_bond_publ_flag
    Co1 O1 2_656 1.896(2) n
    Co1 O1 . 1.896(2) y
    Co1 N1 2_656 1.950(2) n
    Co1 N1 . 1.950(2) y
    Co1 N2 2_656 1.997(2) n
    Co1 N2 . 1.997(2) y
    O1 C1 . 1.337(3) ?
    O2 C16 . 1.358(4) ?
    N1 C7 . 1.484(4) ?
    N1 C8 . 1.488(4) ?
    N2 C9 . 1.475(4) ?
    N2 C10 . 1.490(4) ?
    C1 C2 . 1.393(4) ?
    C1 C6 . 1.397(4) ?
    C2 C3 . 1.373(4) ?
    C3 C4 . 1.370(5) ?
    C4 C5 . 1.375(5) ?
    C5 C6 . 1.385(4) ?
    C6 C7 . 1.493(4) ?
    C8 C9 . 1.502(4) ?
    C10 C11 . 1.502(4) ?
    C11 C12 . 1.381(4) ?
    C11 C16 . 1.381(4) ?
    C12 C13 . 1.375(4) ?
    C13 C14 . 1.359(5) ?
    C14 C15 . 1.371(5) ?
    C15 C16 . 1.386(4) ?
    O11 N11 . 1.259(9) ?
    N11 O12 . 1.214(11) ?
    N11 O13 . 1.222(9) ?
    N11 O13 2_655 1.348(12) ?
    N11 N11 2_655 1.728(12) ?
    N11 O12 2_655 1.753(10) ?
    O12 O13 2_655 0.627(11) ?
    O12 N11 2_655 1.753(10) ?
    O13 O12 2_655 0.627(11) ?
    O13 N11 2_655 1.348(12) ?
    O2 H2O . 0.8200 ?
    N1 H1N . 0.8595 ?
    N2 H2N . 0.8468 ?
    C2 H2 . 0.9300 ?
    C3 H3 . 0.9300 ?
    C4 H4 . 0.9300 ?
    C5 H5 . 0.9300 ?
    C7 H7A . 0.9700 ?
    C7 H7B . 0.9700 ?
    C8 H8A . 0.9700 ?
    C8 H8B . 0.9700 ?
    C9 H9A . 0.9700 ?
    C9 H9B . 0.9700 ?
    C10 H10A . 0.9700 ?
    C10 H10B . 0.9700 ?
    C12 H12 . 0.9300 ?
    C13 H13 . 0.9300 ?
    C14 H14 . 0.9300 ?
    C15 H15 . 0.9300 ?
    O21 H21O . 0.9503 ?
    O21 H22O . 0.9504 ?
loop_
    _geom_angle_atom_site_label_1
    _geom_angle_atom_site_label_2
    _geom_angle_atom_site_label_3
    _geom_angle_site_symmetry_1
    _geom_angle_site_symmetry_3
    _geom_angle
    _geom_angle_publ_flag
    O1 Co1 O1 2_656 . 180 yes
    O1 Co1 N1 2_656 2_656 94.28(10) ?
    O1 Co1 N1 . 2_656 85.72(10) yes
    O1 Co1 N1 2_656 . 85.72(9) ?
    O1 Co1 N1 . . 94.28(10) yes
    N1 Co1 N1 2_656 . 180 yes
    O1 Co1 N2 2_656 2_656 93.87(9) ?
    O1 Co1 N2 . 2_656 86.13(9) ?
    N1 Co1 N2 2_656 2_656 86.32(10) ?
    N1 Co1 N2 . 2_656 93.68(9) ?
    O1 Co1 N2 2_656 . 86.13(9) yes
    O1 Co1 N2 . . 93.87(9) yes
    N1 Co1 N2 2_656 . 93.68(9) yes
    N1 Co1 N2 . . 86.32(10) yes
    N2 Co1 N2 2_656 . 180 yes
    C1 O1 Co1 . . 122.22(18) ?
    C7 N1 C8 . . 113.1(2) ?
    C7 N1 Co1 . . 114.85(19) ?
    C8 N1 Co1 . . 108.49(18) ?
    C9 N2 C10 . . 112.6(2) ?
    C9 N2 Co1 . . 109.04(17) ?
    C10 N2 Co1 . . 117.92(18) ?
    O1 C1 C2 . . 119.8(3) ?
    O1 C1 C6 . . 121.5(3) ?
    C2 C1 C6 . . 118.6(3) ?
    C3 C2 C1 . . 120.8(3) ?
    C4 C3 C2 . . 120.5(3) ?
    C3 C4 C5 . . 119.5(3) ?
    C4 C5 C6 . . 121.2(3) ?
    C5 C6 C1 . . 119.4(3) ?
    C5 C6 C7 . . 122.0(3) ?
    C1 C6 C7 . . 118.7(3) ?
    N1 C7 C6 . . 112.3(2) ?
    N1 C8 C9 . . 109.2(2) ?
    N2 C9 C8 . . 108.0(2) ?
    N2 C10 C11 . . 116.5(2) ?
    C12 C11 C16 . . 118.2(3) ?
    C12 C11 C10 . . 119.6(3) ?
    C16 C11 C10 . . 122.1(3) ?
    C13 C12 C11 . . 121.3(3) ?
    C14 C13 C12 . . 119.4(3) ?
    C13 C14 C15 . . 121.0(3) ?
    C14 C15 C16 . . 119.4(3) ?
    O2 C16 C11 . . 117.3(3) ?
    O2 C16 C15 . . 122.2(3) ?
    C11 C16 C15 . . 120.6(3) ?
    O12 N11 O13 . . 120.6(8) ?
    O12 N11 O11 . . 118.7(8) ?
    O13 N11 O11 . . 120.6(8) ?
    C16 O2 H2O . . 109.5 ?
    C7 N1 H1N . . 104.3 ?
    C8 N1 H1N . . 104.2 ?
    Co1 N1 H1N . . 111.3 ?
    C9 N2 H2N . . 107.1 ?
    C10 N2 H2N . . 108.3 ?
    Co1 N2 H2N . . 100.6 ?
    C3 C2 H2 . . 119.6 ?
    C1 C2 H2 . . 119.6 ?
    C4 C3 H3 . . 119.8 ?
    C2 C3 H3 . . 119.8 ?
    C3 C4 H4 . . 120.3 ?
    C5 C4 H4 . . 120.3 ?
    C4 C5 H5 . . 119.4 ?
    C6 C5 H5 . . 119.4 ?
    N1 C7 H7A . . 109.1 ?
    C6 C7 H7A . . 109.1 ?
    N1 C7 H7B . . 109.1 ?
    C6 C7 H7B . . 109.1 ?
    H7A C7 H7B . . 107.9 ?
    N1 C8 H8A . . 109.8 ?
    C9 C8 H8A . . 109.8 ?
    N1 C8 H8B . . 109.8 ?
    C9 C8 H8B . . 109.8 ?
    H8A C8 H8B . . 108.3 ?
    N2 C9 H9A . . 110.1 ?
    C8 C9 H9A . . 110.1 ?
    N2 C9 H9B . . 110.1 ?
    C8 C9 H9B . . 110.1 ?
    H9A C9 H9B . . 108.4 ?
    N2 C10 H10A . . 108.2 ?
    C11 C10 H10A . . 108.2 ?
    N2 C10 H10B . . 108.2 ?
    C11 C10 H10B . . 108.2 ?
    H10A C10 H10B . . 107.3 ?
    C13 C12 H12 . . 119.3 ?
    C11 C12 H12 . . 119.3 ?
    C14 C13 H13 . . 120.3 ?
    C12 C13 H13 . . 120.3 ?
    C13 C14 H14 . . 119.5 ?
    C15 C14 H14 . . 119.5 ?
    C14 C15 H15 . . 120.3 ?
    C16 C15 H15 . . 120.3 ?
    H21O O21 H22O . . 104.1 ?
loop_
    _geom_torsion_atom_site_label_1
    _geom_torsion_atom_site_label_2
    _geom_torsion_atom_site_label_3
    _geom_torsion_atom_site_label_4
    _geom_torsion_site_symmetry_1
    _geom_torsion_site_symmetry_2
    _geom_torsion_site_symmetry_3
    _geom_torsion_site_symmetry_4
    _geom_torsion
    _geom_torsion_publ_flag
    N1 Co1 O1 C1 2_656 . . . 149.8(2) ?
    N1 Co1 O1 C1 . . . . -30.2(2) ?
    N2 Co1 O1 C1 2_656 . . . -123.6(2) ?
    N2 Co1 O1 C1 . . . . 56.4(2) ?
    O1 Co1 N1 C7 2_656 . . . 161.25(19) ?
    O1 Co1 N1 C7 . . . . -18.75(19) ?
    N2 Co1 N1 C7 2_656 . . . 67.64(19) ?
    N2 Co1 N1 C7 . . . . -112.36(19) ?
    O1 Co1 N1 C8 2_656 . . . -71.16(19) ?
    O1 Co1 N1 C8 . . . . 108.84(19) ?
    N2 Co1 N1 C8 2_656 . . . -164.77(19) ?
    N2 Co1 N1 C8 . . . . 15.23(19) ?
    O1 Co1 N2 C9 2_656 . . . 96.9(2) ?
    O1 Co1 N2 C9 . . . . -83.1(2) ?
    N1 Co1 N2 C9 2_656 . . . -169.1(2) ?
    N1 Co1 N2 C9 . . . . 10.9(2) ?
    O1 Co1 N2 C10 2_656 . . . -133.0(2) ?
    O1 Co1 N2 C10 . . . . 47.0(2) ?
    N1 Co1 N2 C10 2_656 . . . -39.0(2) ?
    N1 Co1 N2 C10 . . . . 141.0(2) ?
    Co1 O1 C1 C2 . . . . -136.5(2) ?
    Co1 O1 C1 C6 . . . . 43.1(3) ?
    O1 C1 C2 C3 . . . . 178.6(3) ?
    C6 C1 C2 C3 . . . . -1.0(5) ?
    C1 C2 C3 C4 . . . . 0.5(5) ?
    C2 C3 C4 C5 . . . . 0.7(5) ?
    C3 C4 C5 C6 . . . . -1.5(5) ?
    C4 C5 C6 C1 . . . . 0.9(5) ?
    C4 C5 C6 C7 . . . . -179.2(3) ?
    O1 C1 C6 C5 . . . . -179.3(3) ?
    C2 C1 C6 C5 . . . . 0.3(4) ?
    O1 C1 C6 C7 . . . . 0.8(4) ?
    C2 C1 C6 C7 . . . . -179.6(3) ?
    C8 N1 C7 C6 . . . . -67.3(3) ?
    Co1 N1 C7 C6 . . . . 57.9(3) ?
    C5 C6 C7 N1 . . . . 126.1(3) ?
    C1 C6 C7 N1 . . . . -54.0(4) ?
    C7 N1 C8 C9 . . . . 90.2(3) ?
    Co1 N1 C8 C9 . . . . -38.5(3) ?
    C10 N2 C9 C8 . . . . -167.3(3) ?
    Co1 N2 C9 C8 . . . . -34.4(3) ?
    N1 C8 C9 N2 . . . . 48.1(3) ?
    C9 N2 C10 C11 . . . . -33.9(4) ?
    Co1 N2 C10 C11 . . . . -162.3(2) ?
    N2 C10 C11 C12 . . . . 112.2(3) ?
    N2 C10 C11 C16 . . . . -70.1(4) ?
    C16 C11 C12 C13 . . . . -1.8(5) ?
    C10 C11 C12 C13 . . . . 176.0(3) ?
    C11 C12 C13 C14 . . . . -0.7(5) ?
    C12 C13 C14 C15 . . . . 1.5(5) ?
    C13 C14 C15 C16 . . . . 0.0(5) ?
    C12 C11 C16 O2 . . . . -176.4(3) ?
    C10 C11 C16 O2 . . . . 5.8(4) ?
    C12 C11 C16 C15 . . . . 3.4(4) ?
    C10 C11 C16 C15 . . . . -174.4(3) ?
    C14 C15 C16 O2 . . . . 177.2(3) ?
    C14 C15 C16 C11 . . . . -2.5(5) ?
    O13 N11 O12 O13 . . . 2_655 -29(3) ?
    O11 N11 O12 O13 . . . 2_655 147(2) ?
    N11 N11 O12 O13 2_655 . . 2_655 -18(2) ?
    O12 N11 O12 O13 2_655 . . 2_655 -18(2) ?
    O13 N11 O12 N11 . . . 2_655 -10.6(13) ?
    O11 N11 O12 N11 . . . 2_655 164.8(9) ?
    O13 N11 O12 N11 2_655 . . 2_655 18(2) ?
    O12 N11 O12 N11 2_655 . . 2_655 0.0 ?
    O12 N11 O13 O12 . . . 2_655 49(5) ?
    O11 N11 O13 O12 . . . 2_655 -127(4) ?
    O13 N11 O13 O12 2_655 . . 2_655 36(4) ?
    N11 N11 O13 O12 2_655 . . 2_655 36(4) ?
    O12 N11 O13 N11 . . . 2_655 12.9(16) ?
    O11 N11 O13 N11 . . . 2_655 -162.4(9) ?
    O13 N11 O13 N11 2_655 . . 2_655 0.0 ?
    O12 N11 O13 N11 2_655 . . 2_655 -36(4) ?
loop_
    _geom_hbond_atom_site_label_D
    _geom_hbond_atom_site_label_H
    _geom_hbond_atom_site_label_A
    _geom_hbond_site_symmetry_A
    _geom_hbond_distance_DH
    _geom_hbond_distance_HA
    _geom_hbond_distance_DA
    _geom_hbond_angle_DHA
    _geom_hbond_publ_flag
    O21 H21O O12 2_655 0.95 2.27 3.025(12) 135.8 yes
    O21 H22O O13 2_655 0.95 2.18 2.922(13) 134.2 yes
    O2 H2O O21 1_445 0.82 1.99 2.787(9) 165.4 yes
    O2 H2O O11 1_445 0.82 2.01 2.823(9) 168.7 yes
    N1 H1N O12 1_556 0.86 2.35 3.185(10) 165.3 yes
    N1 H1N O13 2_656 0.86 2.31 3.145(11) 162.9 yes
_iucr_refine_instructions_details
;
TITL CrystalBuilderInfo $triclin New: P-1    brown $
CELL  0.71070   8.9890   9.0320  10.6210  106.680   99.950  109.720
ZERR     1.00   0.0030   0.0030   0.0040    0.002    0.003    0.002
LATT   1
SFAC  C    H    CO   N    O
UNIT  32   40   1    5    8
MERG   2
FMAP   2
PLAN   20
SIZE     0.42   0.14   0.12
ACTA
OMIT     0   1   0
OMIT    -1   0   1
OMIT     0   0   1
OMIT     0  -1   1
OMIT     1   0   0
EQIV $1 1-x, -y, -z
EQIV $2 x-1, -1+y, z
EQIV $3 x, y, 1+z
EQIV $4 1-x, -y, 1-z
DELU N11 O11 O12 O13
SIMU O21 O12 O13 N11
DFIX 1.22 O11 N11 O12 N11 O13 N11
DANG 2.15 0.02 O11 O12 O11 O13
BIND O21 H21O O21 H22O
HTAB  N1 O13_$4
HTAB O21 O12_$1
HTAB O21 O13_$1
HTAB  N1 O12_$3
HTAB O2 O21_$2
HTAB O2 O11_$2
FREE N11 H21O
FREE N11 H22O
FREE O21 N11
FREE O11 H21O
FREE O11 H22O
FREE O11 O21
BOND
CONF
WPDB   1
DEFS    0.0100  0.20000  0.01000  0.05000
L.S. 5
TEMP    20.00
WGHT      0.0583      0.3846
EXTI    0.058293
FVAR       1.67914
CO1   3    0.500000    0.000000    0.500000    10.50000    0.04300    0.05794 =
         0.04981    0.01767    0.00785    0.01792
O1    5    0.516321    0.173662    0.429669    11.00000    0.05201    0.06299 =
         0.05893    0.02525    0.01388    0.02411
O2    5   -0.015515   -0.495503    0.190060    11.00000    0.06614    0.07574 =
         0.09862    0.03610    0.00779    0.03112
AFIX 147
H2O   2   -0.093809   -0.581340    0.181231    11.00000   -1.50000
AFIX   0
N1    4    0.411253    0.089594    0.644854    11.00000    0.04788    0.06367 =
         0.05144    0.02013    0.00791    0.01879
AFIX   3
H1N   2    0.456764    0.086210    0.721508    11.00000   -1.20000
AFIX   0
N2    4    0.264696   -0.144852    0.386310    11.00000    0.04788    0.06550 =
         0.05177    0.02007    0.00996    0.02133
AFIX   3
H2N   2    0.254270   -0.238573    0.393490    11.00000   -1.20000
AFIX   0
C1    1    0.412980    0.250961    0.436916    11.00000    0.04503    0.05621 =
         0.06279    0.02042    0.00933    0.01671
C2    1    0.347093    0.281651    0.323215    11.00000    0.05388    0.06535 =
         0.06635    0.02810    0.01054    0.02103
AFIX  43
H2    2    0.377420    0.250325    0.243535    11.00000   -1.20000
AFIX   0
C3    1    0.238005    0.357524    0.327300    11.00000    0.05833    0.07255 =
         0.08006    0.03510    0.01033    0.02569
AFIX  43
H3    2    0.194474    0.376245    0.250245    11.00000   -1.20000
AFIX   0
C4    1    0.192780    0.405880    0.444079    11.00000    0.05672    0.07162 =
         0.09529    0.03520    0.01633    0.02985
AFIX  43
H4    2    0.117864    0.456073    0.446155    11.00000   -1.20000
AFIX   0
C5    1    0.259048    0.379601    0.558172    11.00000    0.05999    0.06567 =
         0.07828    0.02013    0.02032    0.02460
AFIX  43
H5    2    0.230243    0.414857    0.638064    11.00000   -1.20000
AFIX   0
C6    1    0.367868    0.301619    0.556310    11.00000    0.05264    0.05712 =
         0.06228    0.01787    0.01068    0.01966
C7    1    0.439353    0.269974    0.678522    11.00000    0.06025    0.06856 =
         0.05845    0.01520    0.01327    0.02698
AFIX  23
H7A   2    0.557458    0.339972    0.714242    11.00000   -1.20000
H7B   2    0.389796    0.302909    0.750061    11.00000   -1.20000
AFIX   0
C8    1    0.233709   -0.025356    0.608911    11.00000    0.04693    0.08074 =
         0.05898    0.02478    0.01542    0.01935
AFIX  23
H8A   2    0.177001    0.034634    0.657957    11.00000   -1.20000
H8B   2    0.224549   -0.121282    0.635791    11.00000   -1.20000
AFIX   0
C9    1    0.155397   -0.086330    0.456403    11.00000    0.04178    0.07565 =
         0.06096    0.02074    0.01185    0.01699
AFIX  23
H9A   2    0.047103   -0.178543    0.428634    11.00000   -1.20000
H9B   2    0.141921    0.004980    0.432038    11.00000   -1.20000
AFIX   0
C10   1    0.219701   -0.172268    0.237196    11.00000    0.04781    0.08036 =
         0.05121    0.01788    0.00616    0.01803
AFIX  23
H10A  2    0.260147   -0.252740    0.190399    11.00000   -1.20000
H10B  2    0.277887   -0.065922    0.227724    11.00000   -1.20000
AFIX   0
C11   1    0.038741   -0.235480    0.164179    11.00000    0.04794    0.06910 =
         0.04858    0.01576    0.00708    0.01863
C12   1   -0.018845   -0.131033    0.117931    11.00000    0.05881    0.06976 =
         0.06106    0.02325    0.01033    0.01684
AFIX  43
H12   2    0.053934   -0.020181    0.137561    11.00000   -1.20000
AFIX   0
C13   1   -0.181615   -0.187584    0.043435    11.00000    0.06220    0.08036 =
         0.06695    0.03201    0.01097    0.02967
AFIX  43
H13   2   -0.218704   -0.115286    0.013838    11.00000   -1.20000
AFIX   0
C14   1   -0.287789   -0.350034    0.013449    11.00000    0.04825    0.08681 =
         0.05645    0.02298    0.00733    0.02394
AFIX  43
H14   2   -0.397254   -0.389272   -0.038811    11.00000   -1.20000
AFIX   0
C15   1   -0.235864   -0.456932    0.059125    11.00000    0.05137    0.06653 =
         0.05989    0.01550    0.00863    0.01688
AFIX  43
H15   2   -0.309469   -0.567912    0.038006    11.00000   -1.20000
AFIX   0
C16   1   -0.072745   -0.398099    0.137028    11.00000    0.05306    0.06493 =
         0.05648    0.01780    0.01008    0.02430
PART    1
O11   5    0.732023    0.184612    0.133803    10.50000    0.12948    0.08340 =
         0.12173    0.04073   -0.01129    0.02620
N11   4    0.587688    0.088204    0.054966    10.50000    0.07043    0.07325 =
         0.07893    0.03215    0.02088    0.02703
O12   5    0.538914    0.111590   -0.048516    10.50000    0.11278    0.10696 =
         0.07753    0.04410    0.01132    0.02779
O13   5    0.502286   -0.033056    0.077639    10.50000    0.09388    0.08853 =
         0.08991    0.04154    0.01798    0.01215
PART    2
O21   5    0.711890    0.250874    0.202511    10.50000    0.09943    0.08139 =
         0.13369    0.04968    0.01623    0.01693
AFIX   3
H21O  2    0.648964    0.144260    0.205356    10.50000   -1.50000
H22O  2    0.662785    0.242858    0.112703    10.50000   -1.50000
PART 0
HKLF    4
REM  CrystalBuilderInfo $triclin New: P-1    brown $
REM R1 =  0.0473 for   2303 Fo > 4sig(Fo)  and  0.0581 for all   2689 data
REM    234 parameters refined using     29 restraints
END
WGHT      0.0583      0.3846
REM Highest difference peak  0.254,  deepest hole -0.480,  1-sigma level  0.050
Q1    1   0.2949  0.0664  0.3764  11.00000  0.05    0.25
Q2    1   0.5253  0.0833  0.6366  11.00000  0.05    0.24
Q3    1   0.4069 -0.0186  0.3604  11.00000  0.05    0.22
Q4    1   0.8479  0.2064  0.1361  11.00000  0.05    0.22
Q5    1   0.4184  0.3009  0.5178  11.00000  0.05    0.21
Q6    1   0.2448 -0.1446  0.3214  11.00000  0.05    0.21
Q7    1   0.2495 -0.1765  0.3964  11.00000  0.05    0.20
Q8    1   0.7547  0.1003 -0.0014  11.00000  0.05    0.19
Q9    1   0.3988  0.0667  0.5459  11.00000  0.05    0.19
Q10   1   0.4919  0.2274  0.4391  11.00000  0.05    0.19
Q11   1   0.3260  0.3278  0.5566  11.00000  0.05    0.18
Q12   1   0.2490  0.3928  0.6946  11.00000  0.05    0.17
Q13   1   0.2118 -0.1213  0.4070  11.00000  0.05    0.17
Q14   1   0.3853  0.2590  0.3930  11.00000  0.05    0.17
Q15   1   0.4068 -0.2006  0.4360  11.00000  0.05    0.17
Q16   1   0.4027  0.2868  0.5956  11.00000  0.05    0.16
Q17   1   0.3553  0.2147  0.7863  11.00000  0.05    0.15
Q18   1   0.3453 -0.1373  0.3859  11.00000  0.05    0.15
Q19   1   0.5011  0.1413  0.3197  11.00000  0.05    0.15
Q20   1   0.2735  0.4188  0.6291  11.00000  0.05    0.14
;
data_global
_journal_date_recd_electronic     2011-12-07
_journal_date_accepted     2011-12-27
_journal_name_full     'Acta Crystallographica, Section E'
_journal_year     2012
_journal_volume     68
_journal_issue      2
_journal_page_first     m121
_journal_page_last     m122
_journal_paper_category     QM
_journal_paper_doi     10.1107/S1600536811055851
_journal_coeditor_code     BH2406
_publ_contact_author_name     'Mohamed Gaye'
_publ_contact_author_address
;
D\'epartement de Chimie
Facult\'e des Sciences et Techniques
Universit\'e Cheikh Anta Diop
Dakar
Senegal
;
_publ_contact_author_email     mlgayeastou@yahoo.fr
_publ_contact_author_fax       2218246318
_publ_contact_author_phone       2218247804
_publ_section_title
;\
Bis(2-{[2-(2-hydroxybenzylamino)ethyl]aminomethyl}phenolato-\k^3^<i>N</i>,\
<i>N</i>',<i>O</i>^1^)cobalt(III) nitrate monohydrate
;
loop_
    _publ_author_name
    _publ_author_address
    "Sow, Mouhamadou Moustapha"
;
D\'epartement de Chimie
Facult\'e des Sciences et Techniques
Universit\'e Cheikh Anta Diop
Dakar
Senegal
;
    "Diouf, Ousmane"
;
D\'epartement de Chimie
Facult\'e des Sciences et Techniques
Universit\'e Cheikh Anta Diop
Dakar
Senegal
;
    "Thiam, Ibrahima Elhadj"
;
D\'epartement de Chimie
Facult\'e des Sciences et Techniques
Universit\'e Cheikh Anta Diop
Dakar
Senegal
;
    "Gaye, Mohamed"
;
D\'epartement de Chimie
Facult\'e des Sciences et Techniques
Universit\'e Cheikh Anta Diop
Dakar
Senegal
;
    "Retailleau, Pascal"
;
ICSN-CNRS, Laboratoire de Cristallochimie
1 Avenue la Terasse
91198 Gif-sur-Yvette
France
;
_publ_section_synopsis     .
