# Supplementary material for: Bis(2-{[2-(2-hy­droxy­benzyl­amino)­eth­yl]amino­meth­yl}phenolato-κ3 N,N′,O 1)cobalt(III) nitrate monohydrate
Source: Acta Crystallogr Sect E Struct Rep Online. 2012 Jan 7;68(Pt 2):m121–2. doi: 10.1107/S1600536811055851 (PMC3274862; doi:10.1107/S1600536811055851)
Supplement: Supplementary file 2 [file e-68-0m121-Isup2.hkl]

# 
# h,k,l, Fc-squared, Fo-squared, sigma(Fo-squared) and status flag 
# 
data_I
_shelx_title ' CrystalBuilderInfo $triclin New: P-1    brown $' 
_shelx_refln_list_code          4 
_shelx_F_calc_maximum       72.02 
_exptl_crystal_F_000       358.00 
_reflns_d_resolution_high  0.8191 
 
loop_ 
 _symmetry_equiv_pos_as_xyz 
 'x, y, z' 
 '-x, -y, -z' 
 
_cell_length_a     8.9890 
_cell_length_b     9.0320 
_cell_length_c    10.6210 
_cell_angle_alpha 106.680 
_cell_angle_beta   99.950 
_cell_angle_gamma 109.720 
 
_shelx_F_squared_multiplier     1.000 
 
loop_ 
 _refln_index_h 
 _refln_index_k 
 _refln_index_l 
 _refln_F_squared_calc 
 _refln_F_squared_meas 
 _refln_F_squared_sigma 
 _refln_observed_status 
   2   0   0        1.00       11.31      0.90 o 
   3   0   0      436.65      415.67      6.06 o 
   4   0   0     2888.01     3014.58     93.26 o 
   5   0   0        8.40       12.61      0.44 o 
   6   0   0        8.71        6.00      0.90 o 
   7   0   0       48.32       49.43      0.94 o 
   8   0   0       78.12       88.80      1.43 o 
   9   0   0       29.65       34.25      1.81 o 
 -10   1   0       10.93        7.44      3.67 o 
  -9   1   0       90.11      107.11      3.17 o 
  -8   1   0       56.81       62.46      2.07 o 
  -7   1   0       71.25       74.85      3.18 o 
  -6   1   0      382.00      440.46      5.18 o 
  -5   1   0      497.92      486.68      5.60 o 
  -4   1   0       34.09       31.51      1.07 o 
  -3   1   0      727.28      670.35      9.60 o 
  -2   1   0      208.95      171.10      2.51 o 
  -1   1   0     1119.86     1168.51     25.79 o 
   2   1   0     2877.42     3145.97     37.12 o 
   3   1   0     3054.12     3296.92     75.46 o 
   4   1   0      415.32      430.91      5.20 o 
   5   1   0       26.67       23.39      0.68 o 
   6   1   0       22.25       27.71      2.54 o 
   7   1   0        4.70        5.33      0.82 o 
   8   1   0       24.07       27.36      2.16 o 
   9   1   0        3.56        2.30      3.47 o 
 -10   2   0       48.02       55.26      2.48 o 
  -9   2   0       46.73       57.96      2.27 o 
  -8   2   0      160.49      164.51      5.20 o 
  -7   2   0       12.62       12.68      1.36 o 
  -6   2   0      182.13      180.56      5.29 o 
  -5   2   0      740.82      823.60     16.22 o 
  -4   2   0      632.32      631.38     12.39 o 
  -3   2   0       12.56       10.29      0.87 o 
  -2   2   0      718.72      658.50     10.38 o 
   0   2   0        1.02       14.96      2.34 o 
   1   2   0     5187.02     5639.11    124.16 o 
   2   2   0      534.46      482.66     11.72 o 
   3   2   0     1676.40     1875.43     24.75 o 
   4   2   0      284.04      297.68      3.81 o 
   5   2   0        6.58        6.86      0.64 o 
   6   2   0       33.35       34.47      0.94 o 
   7   2   0       53.06       58.33      1.37 o 
   8   2   0       12.70       13.15      0.99 o 
 -10   3   0        3.13        2.80      1.91 o 
  -9   3   0       32.54       37.35      1.82 o 
  -8   3   0       28.19       32.02      1.62 o 
  -7   3   0      122.85      127.37      3.37 o 
  -6   3   0       81.53       69.43      3.58 o 
  -5   3   0       10.11        3.86      1.20 o 
  -4   3   0       42.92       30.19      0.54 o 
  -3   3   0      917.11      888.47     12.84 o 
  -2   3   0      481.84      455.97      5.83 o 
  -1   3   0      763.78      722.87      9.06 o 
   0   3   0        7.77        3.33      0.97 o 
   1   3   0     1401.64     1524.18     45.97 o 
   2   3   0       90.18      108.41      1.67 o 
   3   3   0        0.60        0.80      0.48 o 
   4   3   0       64.06       61.07      1.05 o 
   5   3   0      349.02      394.66      5.58 o 
   6   3   0        0.22       -0.59      1.01 o 
   7   3   0       28.53       28.95      1.14 o 
   8   3   0        5.51        2.61      1.28 o 
 -10   4   0        6.16        9.22      1.41 o 
  -9   4   0        4.05        5.17      1.95 o 
  -8   4   0       19.94       25.57      1.81 o 
  -7   4   0       97.28       90.83      3.29 o 
  -6   4   0      164.32      159.33      3.91 o 
  -5   4   0        1.66        2.99      0.97 o 
  -4   4   0      182.89      146.23      2.24 o 
  -3   4   0       13.29       20.18      0.57 o 
  -2   4   0       47.65       46.53      1.18 o 
  -1   4   0       96.21       94.48      1.48 o 
   0   4   0       52.70       54.73      1.04 o 
   1   4   0      319.67      339.09      4.47 o 
   2   4   0     1259.16     1468.82     19.61 o 
   3   4   0       35.60       42.40      1.16 o 
   4   4   0        3.19        4.31      1.34 o 
   5   4   0       25.32       25.79      0.94 o 
   6   4   0       39.73       44.55      1.44 o 
   7   4   0       10.77        7.51      1.24 o 
 -10   5   0       21.75       20.06      2.29 o 
  -9   5   0       56.73       58.97      2.20 o 
  -8   5   0        0.88       -1.92      1.92 o 
  -7   5   0      340.22      406.91     15.66 o 
  -6   5   0       15.22       15.59      0.54 o 
  -5   5   0      310.29      324.43      4.37 o 
  -4   5   0      137.86      130.61      2.06 o 
  -3   5   0      416.23      412.45      5.98 o 
  -2   5   0      124.54      133.83      4.11 o 
  -1   5   0       15.82       11.18      1.37 o 
   0   5   0       99.37      112.55      4.58 o 
   1   5   0       22.64       21.44      1.49 o 
   2   5   0       44.15       45.77      1.10 o 
   3   5   0      299.37      319.43      5.59 o 
   4   5   0      257.70      265.86     10.84 o 
   5   5   0       60.44       65.73      1.71 o 
   6   5   0        6.40        6.98      1.28 o 
 -10   6   0        0.30        3.34      1.68 o 
  -9   6   0       33.04       31.41      1.87 o 
  -7   6   0      119.65      122.37      1.71 o 
  -6   6   0       73.09       80.80      2.86 o 
  -5   6   0      132.57      131.48      4.20 o 
  -4   6   0      557.73      603.59      7.49 o 
  -3   6   0      270.14      291.75      4.29 o 
  -2   6   0      139.89      136.78      2.24 o 
  -1   6   0       25.91       26.41      0.92 o 
   0   6   0       47.91       52.33      2.09 o 
   1   6   0       22.68       21.92      2.34 o 
   2   6   0        0.25        0.00      1.52 o 
   3   6   0        4.42        2.68      3.32 o 
   4   6   0       90.41       92.77      2.59 o 
   5   6   0       25.47       17.37      3.25 o 
 -10   7   0        1.50        1.10      2.45 o 
  -8   7   0       40.15       37.12      0.89 o 
  -7   7   0       61.06       61.06      4.04 o 
  -6   7   0       41.39       40.63      2.29 o 
  -5   7   0      213.44      240.63      7.93 o 
  -4   7   0       71.15       74.29      1.54 o 
  -3   7   0       81.66       77.63      4.64 o 
  -2   7   0       56.99       60.54      1.49 o 
  -1   7   0      148.29      156.25      3.61 o 
   0   7   0       40.81       41.31      1.66 o 
   1   7   0       25.89       24.99      1.51 o 
   2   7   0        5.89        4.93      1.88 o 
   3   7   0        3.26        0.79      2.02 o 
  -8   8   0       11.20       13.02      0.84 o 
  -7   8   0       19.25       13.52      1.55 o 
  -6   8   0        7.10        7.89      1.55 o 
  -5   8   0       55.65       51.03      2.31 o 
  -4   8   0       86.74       88.52      3.26 o 
  -3   8   0       35.56       30.79      1.81 o 
  -2   8   0       50.55       43.51      1.74 o 
  -1   8   0        5.41        3.80      1.17 o 
   0   8   0       42.57       45.19      1.45 o 
   1   8   0        0.53        1.09      1.72 o 
   2   8   0       11.27       10.61      3.10 o 
  -8   9   0        8.49        8.90      2.31 o 
  -7   9   0        2.80        2.78      1.48 o 
  -6   9   0        0.11        2.08      1.05 o 
  -5   9   0        1.78        3.27      1.89 o 
  -4   9   0        1.16        2.82      2.57 o 
  -3   9   0        9.06        7.05      3.09 o 
  -2   9   0        6.60        4.37      2.02 o 
  -1   9   0        5.88        6.27      1.76 o 
  -7  10   0        4.79        1.63      1.24 o 
  -6  10   0       12.83       11.08      2.66 o 
  -5  10   0        4.92        4.90      1.34 o 
  -4  10   0        0.20       -0.93      2.04 o 
  -3  10   0        3.52        3.60      2.14 o 
  -2  10   0       14.93       10.34      3.56 o 
   1 -10   1       11.91       14.57      3.59 o 
   3 -10   1        1.86        2.01      5.05 o 
   4 -10   1        1.53        1.55      1.98 o 
   5 -10   1       34.50       32.75      3.33 o 
   6 -10   1       15.83       11.79      1.28 o 
   7 -10   1        0.77        0.74      1.29 o 
   0  -9   1        0.06        0.76      1.66 o 
   1  -9   1        4.82        4.37      1.60 o 
   2  -9   1       57.60       56.67      2.03 o 
   3  -9   1        1.23       -1.52      1.52 o 
   4  -9   1        9.41        4.59      1.55 o 
   5  -9   1        3.02        5.64      1.68 o 
   6  -9   1        7.16        6.28      1.02 o 
   7  -9   1        0.79        0.87      1.00 o 
   8  -9   1        8.38        5.77      3.55 o 
  -2  -8   1        0.06        0.39      1.60 o 
  -1  -8   1       28.87       25.40      1.86 o 
   0  -8   1       15.28       17.17      0.98 o 
   1  -8   1        6.29        7.36      0.84 o 
   2  -8   1        5.04        5.28      1.06 o 
   3  -8   1      105.34       97.62      2.99 o 
   4  -8   1       25.24       24.18      1.17 o 
   5  -8   1       80.18       78.83      2.54 o 
   6  -8   1        6.67        4.49      0.88 o 
   7  -8   1        3.54        4.50      1.18 o 
   8  -8   1        4.66        2.71      1.42 o 
   9  -8   1        5.81        3.86      2.01 o 
  -4  -7   1        0.27        0.21      2.82 o 
  -3  -7   1        9.85       11.55      2.00 o 
  -2  -7   1        0.34        0.54      1.10 o 
  -1  -7   1       15.56       13.86      3.02 o 
   0  -7   1       67.36       76.91      2.63 o 
   1  -7   1      203.45      202.17      3.28 o 
   2  -7   1        2.97        3.21      0.76 o 
   3  -7   1       16.49       19.22      1.41 o 
   4  -7   1      213.52      218.12      4.24 o 
   5  -7   1      140.57      151.55      8.05 o 
   6  -7   1       84.04       83.28      1.53 o 
   7  -7   1       43.69       45.38      3.32 o 
   8  -7   1       24.05       24.52      0.74 o 
   9  -7   1        8.13        9.48      3.59 o 
  10  -7   1        9.97       10.88      1.96 o 
  -5  -6   1      111.81       97.32      5.30 o 
  -4  -6   1       24.17       18.10      1.84 o 
  -3  -6   1        2.15        1.43      1.21 o 
  -2  -6   1       65.41       60.68      1.36 o 
  -1  -6   1      132.06      154.74      2.76 o 
   0  -6   1        4.15        3.30      2.00 o 
   1  -6   1       40.82       35.71      0.97 o 
   2  -6   1      351.55      370.58      5.54 o 
   3  -6   1      358.43      401.04      6.10 o 
   4  -6   1       51.27       56.61      1.14 o 
   5  -6   1      120.23      126.63      1.97 o 
   6  -6   1       39.46       42.21      0.87 o 
   8  -6   1       45.94       48.74      1.75 o 
   9  -6   1       32.63       33.79      2.56 o 
  10  -6   1        8.26        9.81      1.83 o 
  -6  -5   1        6.84        6.03      1.87 o 
  -5  -5   1       53.04       50.89      4.25 o 
  -4  -5   1      219.82      219.62      3.89 o 
  -3  -5   1      423.03      440.29      7.41 o 
  -2  -5   1      489.79      544.20      8.90 o 
  -1  -5   1      191.59      201.03      3.12 o 
   0  -5   1      115.13      103.09      2.05 o 
   1  -5   1       88.97       93.45      1.85 o 
   2  -5   1      169.61      171.81      3.06 o 
   3  -5   1       33.25       30.40      1.79 o 
   4  -5   1      648.36      707.51      9.86 o 
   5  -5   1       15.12       15.06      0.60 o 
   6  -5   1      122.00      127.80      8.92 o 
   7  -5   1        8.59       15.31      1.68 o 
   8  -5   1      230.50      281.86     10.82 o 
   9  -5   1       24.21       30.48      1.45 o 
  10  -5   1       31.26       40.99      3.05 o 
  -7  -4   1        1.62        0.78      1.10 o 
  -6  -4   1        3.80        4.80      0.93 o 
  -5  -4   1       41.37       49.96      1.37 o 
  -4  -4   1        4.04        4.09      0.89 o 
  -3  -4   1      612.03      669.90      9.44 o 
  -2  -4   1     1362.70     1454.77     19.55 o 
  -1  -4   1      878.85      983.75     20.50 o 
   0  -4   1      134.10      137.09      2.46 o 
   1  -4   1     1646.23     1788.91     26.88 o 
   2  -4   1      617.73      640.58      8.10 o 
   3  -4   1      248.71      288.92      5.07 o 
   4  -4   1        9.05       11.91      0.87 o 
   5  -4   1      212.12      208.92      4.31 o 
   6  -4   1      231.82      256.93     15.94 o 
   7  -4   1        8.04        7.87      1.64 o 
   8  -4   1        1.22       -1.52      1.52 o 
   9  -4   1       28.77       29.70      2.27 o 
  10  -4   1       20.01       27.47      2.06 o 
  -8  -3   1       25.62       17.18      1.28 o 
  -7  -3   1       47.16       43.20      1.26 o 
  -6  -3   1       27.05       31.61      1.02 o 
  -5  -3   1        4.34        3.90      0.73 o 
  -4  -3   1      133.94      118.27      2.01 o 
  -3  -3   1       12.59       10.59      0.95 o 
  -2  -3   1       14.05       14.52      1.11 o 
  -1  -3   1        0.80        1.70      0.49 o 
   0  -3   1     2883.40     3080.50     36.95 o 
   1  -3   1      534.61      520.82      9.34 o 
   2  -3   1        1.83       -0.15      1.35 o 
   3  -3   1        2.41        2.47      0.35 o 
   4  -3   1        7.94        5.24      0.37 o 
   5  -3   1        0.55        0.06      0.30 o 
   6  -3   1       68.32       59.46      3.31 o 
   7  -3   1       14.04       16.94      1.42 o 
   8  -3   1       64.07       74.32      3.08 o 
   9  -3   1       12.90       19.53      2.32 o 
  10  -3   1        5.52        7.09      1.78 o 
  -9  -2   1        1.54        1.42      3.05 o 
  -8  -2   1        6.28        5.86      0.91 o 
  -7  -2   1        3.60        1.74      0.74 o 
  -6  -2   1      319.43      369.47      5.61 o 
  -5  -2   1        0.35        1.32      0.80 o 
  -4  -2   1      151.80      145.81      2.34 o 
  -3  -2   1     1042.70     1077.42     13.34 o 
  -2  -2   1       31.25       29.96      0.84 o 
  -1  -2   1     2407.46     2538.39     28.44 o 
   0  -2   1      853.23      708.03     13.70 o 
   1  -2   1      698.14      621.62     13.76 o 
   2  -2   1     1910.73     1919.21     21.04 o 
   3  -2   1      109.54       89.54      1.03 o 
   4  -2   1      477.83      470.59      4.93 o 
   5  -2   1       31.34       32.95      0.96 o 
   6  -2   1        2.75        3.63      0.42 o 
   7  -2   1       36.75       38.67      1.70 o 
   8  -2   1       18.85       25.03      1.67 o 
   9  -2   1      120.74      147.83      4.93 o 
  -9  -1   1       19.10       22.96      4.31 o 
  -8  -1   1       21.21       22.21      0.86 o 
  -7  -1   1        0.73        0.37      0.69 o 
  -6  -1   1       10.17        9.71      0.66 o 
  -5  -1   1      102.34       88.82      2.59 o 
  -4  -1   1      229.53      224.87      3.13 o 
  -3  -1   1      910.15      874.11     10.64 o 
  -2  -1   1     2064.79     2161.55     23.79 o 
  -1  -1   1       22.52       30.56      0.82 o 
   1  -1   1      126.31      121.90      2.58 o 
   2  -1   1      138.86      133.18      3.59 o 
   3  -1   1        5.02        0.84      0.24 o 
   4  -1   1     1033.04     1110.03     15.10 o 
   5  -1   1       46.15       39.22      0.66 o 
   6  -1   1       54.16       46.98      1.84 o 
   7  -1   1       42.94       47.90      0.91 o 
   8  -1   1       39.84       50.12      0.93 o 
   9  -1   1       28.27       26.43      5.00 o 
 -10   0   1        1.12        0.79      2.44 o 
  -9   0   1       37.01       42.36      3.04 o 
  -8   0   1      126.94      144.57      2.87 o 
  -7   0   1       71.05       74.14      1.05 o 
  -6   0   1       11.94        9.75      0.49 o 
  -5   0   1        1.70       -0.32      0.32 o 
  -4   0   1       25.06       20.44      1.26 o 
  -3   0   1      413.07      402.45      5.39 o 
  -2   0   1       94.63       94.48      1.92 o 
   1   0   1     3689.77     3746.57    210.62 o 
   2   0   1      159.99      132.66      1.55 o 
   3   0   1     2652.81     2614.22     28.79 o 
   4   0   1       41.73       39.79      1.91 o 
   5   0   1      213.30      185.97      2.41 o 
   6   0   1       85.97       88.29      1.63 o 
   7   0   1       63.73       78.63      1.47 o 
   8   0   1       46.93       48.11      1.85 o 
   9   0   1       11.97       12.48      2.40 o 
 -10   1   1       42.67       41.92      3.24 o 
  -9   1   1       48.47       57.50      2.17 o 
  -8   1   1       82.29       84.32      2.41 o 
  -7   1   1      213.84      222.88      5.34 o 
  -6   1   1      375.12      399.15      8.49 o 
  -5   1   1      861.88      931.84     15.81 o 
  -1   1   1      497.79      399.47      6.08 o 
   0   1   1      167.77      140.19      2.64 o 
   1   1   1     1317.35     1205.31     14.55 o 
   2   1   1     1118.35     1003.97     11.45 o 
   3   1   1      672.01      732.14      8.02 o 
   4   1   1      539.55      542.84      6.20 o 
   5   1   1      261.43      252.57      3.51 o 
   6   1   1       13.66       18.45      0.90 o 
   7   1   1        5.81        7.57      0.76 o 
   8   1   1       46.71       40.58      1.33 o 
 -10   2   1       63.02       77.21      3.56 o 
  -9   2   1      105.15      117.00      2.45 o 
  -8   2   1       13.84       13.72      1.32 o 
  -7   2   1      167.01      162.61      3.35 o 
  -6   2   1      477.67      522.47     13.14 o 
  -5   2   1      159.01      153.77      4.59 o 
  -4   2   1      534.82      535.17     11.21 o 
  -3   2   1       25.36       24.06      1.03 o 
  -2   2   1       62.67       57.37      0.83 o 
  -1   2   1       46.74       42.33      2.26 o 
   0   2   1      238.46      212.01      2.93 o 
   1   2   1       74.21       81.91      2.75 o 
   2   2   1      230.68      210.41      2.71 o 
   3   2   1      741.12      770.49      8.55 o 
   4   2   1        0.95       -0.31      0.60 o 
   5   2   1      388.44      429.74      5.65 o 
   6   2   1       10.92       13.88      1.91 o 
   7   2   1        4.38        6.82      2.02 o 
   8   2   1        1.41       -1.04      1.04 o 
 -10   3   1        0.20        1.59      1.52 o 
  -9   3   1       12.98       13.46      1.57 o 
  -8   3   1       16.11       16.79      1.37 o 
  -7   3   1      260.98      290.30      8.14 o 
  -6   3   1       67.09       64.15      2.39 o 
  -5   3   1      146.32      148.42      4.21 o 
  -4   3   1       12.43       12.78      0.62 o 
  -3   3   1      825.08      749.71     15.57 o 
  -2   3   1       13.94        9.11      0.52 o 
  -1   3   1       10.49        7.48      0.55 o 
   0   3   1      270.80      239.80      3.08 o 
   1   3   1       41.15       48.39      0.88 o 
   2   3   1       25.00       26.30      0.64 o 
   3   3   1       37.78       35.51      1.62 o 
   4   3   1      219.21      212.31      2.92 o 
   5   3   1        7.08        2.52      0.74 o 
   6   3   1       36.28       35.00      1.74 o 
   7   3   1       17.44       14.10      1.12 o 
 -10   4   1       10.76       11.69      2.61 o 
  -9   4   1        4.06        0.49      1.77 o 
  -8   4   1        0.28       -1.21      1.21 o 
  -7   4   1      184.74      191.86      5.62 o 
  -6   4   1       29.14       30.75      1.32 o 
  -5   4   1        1.16       -0.34      0.67 o 
  -4   4   1       29.24       34.67      0.75 o 
  -3   4   1       48.09       36.98      2.31 o 
  -2   4   1       14.56       10.38      0.53 o 
  -1   4   1       18.39       25.47      1.59 o 
   0   4   1      133.10      139.20      4.43 o 
   1   4   1      230.72      226.36      5.84 o 
   2   4   1      195.70      207.75      4.29 o 
   3   4   1        0.60       -0.32      1.64 o 
   4   4   1       89.38       89.01      2.02 o 
   5   4   1       36.58       37.47      3.58 o 
   6   4   1        4.38        3.72      1.02 o 
   7   4   1        6.67        7.73      1.61 o 
 -10   5   1        2.71        1.17      1.88 o 
  -9   5   1       16.19       20.49      1.62 o 
  -8   5   1       93.97       90.92      5.00 o 
  -7   5   1       14.23       22.47      2.82 o 
  -6   5   1        0.51        2.08      0.50 o 
  -5   5   1      122.10      121.34      2.71 o 
  -4   5   1      846.94      916.86     11.63 o 
  -3   5   1       39.32       33.48      0.87 o 
  -2   5   1        2.58        0.63      1.13 o 
  -1   5   1       41.85       39.23      0.90 o 
   0   5   1       86.59       85.06      1.37 o 
   1   5   1      105.07      120.47      1.85 o 
   2   5   1       34.04       35.33      1.91 o 
   3   5   1       56.49       56.93      1.18 o 
   4   5   1       50.37       46.11      1.50 o 
   5   5   1       11.01        9.14      1.07 o 
   6   5   1       18.32       13.52      1.38 o 
 -10   6   1        6.88        6.02      1.87 o 
  -9   6   1        2.59       -0.56      2.86 o 
  -7   6   1       46.09       47.65      0.99 o 
  -6   6   1       30.90       36.84      0.91 o 
  -5   6   1       91.73       90.91      2.23 o 
  -4   6   1      439.53      494.24      6.52 o 
  -3   6   1      268.52      293.97      4.12 o 
  -2   6   1      280.34      306.30      4.40 o 
  -1   6   1      149.80      159.23      2.55 o 
   0   6   1       66.16       71.13      1.65 o 
   1   6   1       51.37       52.90      1.18 o 
   2   6   1        6.67        6.70      1.47 o 
   3   6   1        2.20        3.08      0.99 o 
   4   6   1       31.54       32.76      1.52 o 
   5   6   1       18.71       16.17      2.45 o 
  -8   7   1        2.79        1.67      0.60 o 
  -7   7   1       19.13       19.36      0.81 o 
  -6   7   1       23.42       22.42      0.91 o 
  -5   7   1      139.42      141.53      3.39 o 
  -4   7   1      158.58      176.24      2.99 o 
  -3   7   1        6.66        7.69      0.95 o 
  -2   7   1      168.26      181.70      2.97 o 
  -1   7   1      158.44      184.28      3.02 o 
   0   7   1       84.60       87.24      4.36 o 
   1   7   1        1.60        1.43      0.94 o 
   2   7   1        8.41        6.60      1.55 o 
   3   7   1        7.20        8.44      1.37 o 
  -8   8   1        5.94        7.33      1.26 o 
  -7   8   1        0.11        0.21      0.88 o 
  -6   8   1        6.69        5.52      0.92 o 
  -5   8   1       23.38       22.19      1.04 o 
  -4   8   1       17.37       17.31      1.68 o 
  -3   8   1       51.43       49.76      2.13 o 
  -2   8   1        2.64        3.25      2.96 o 
  -1   8   1       18.69       19.39      1.19 o 
   0   8   1       15.37       15.43      1.16 o 
   1   8   1       20.22       18.51      1.52 o 
  -8   9   1        0.78       -1.06      2.19 o 
  -7   9   1        7.68        6.39      1.04 o 
  -6   9   1        0.83        0.83      1.04 o 
  -5   9   1       13.41       10.40      2.00 o 
  -4   9   1        3.47        1.83      1.09 o 
  -3   9   1       12.50       13.91      2.44 o 
  -2   9   1       10.12        8.36      2.83 o 
  -1   9   1        6.40        6.17      3.25 o 
   0   9   1        0.23        1.31      3.54 o 
  -6  10   1        7.14        4.41      1.37 o 
  -5  10   1        0.23       -3.29      3.29 o 
  -4  10   1        2.36        1.06      1.56 o 
   0 -10   2        2.12        3.54      3.05 o 
   1 -10   2       15.10       10.34      3.29 o 
   2 -10   2        6.02        3.80      2.14 o 
   3 -10   2        1.50        1.65      1.63 o 
   4 -10   2        4.69        4.06      2.23 o 
   5 -10   2       19.93       19.42      1.39 o 
   6 -10   2       22.58       14.64      1.31 o 
   7 -10   2        1.25        2.92      1.74 o 
   0  -9   2        1.40        1.08      1.55 o 
   1  -9   2        6.47        6.29      1.37 o 
   2  -9   2        0.12        0.18      1.47 o 
   3  -9   2       12.98       16.25      2.83 o 
   5  -9   2       18.04       19.78      1.20 o 
   6  -9   2        0.12        1.83      1.10 o 
   7  -9   2       18.24       18.05      1.06 o 
   8  -9   2        4.84        5.56      1.52 o 
  -2  -8   2        1.28        2.98      1.50 o 
  -1  -8   2       22.55       22.82      5.27 o 
   0  -8   2        0.28        0.11      1.26 o 
   1  -8   2       12.49       11.52      1.86 o 
   2  -8   2        0.17        7.95      1.27 o 
   3  -8   2        1.22       11.72      2.57 o 
   4  -8   2       25.89       26.75      1.57 o 
   5  -8   2       50.78       48.91      1.50 o 
   6  -8   2        4.80        7.14      0.82 o 
   7  -8   2        3.07        4.27      1.51 o 
   8  -8   2       26.84       25.50      0.99 o 
   9  -8   2        4.99        7.60      2.13 o 
  -4  -7   2        2.90        7.36      2.92 o 
  -3  -7   2        0.10       -0.94      1.48 o 
  -2  -7   2       62.88       60.54      1.75 o 
  -1  -7   2        5.87        8.19      0.94 o 
   0  -7   2       25.64       27.03      0.97 o 
   1  -7   2       14.21       14.65      2.59 o 
   2  -7   2      131.70      143.35      4.43 o 
   3  -7   2        0.30        2.91      0.87 o 
   4  -7   2       57.27       61.93      3.54 o 
   5  -7   2       20.68       21.42      2.22 o 
   6  -7   2       55.85       60.08      1.40 o 
   7  -7   2       71.06       72.45      1.48 o 
   8  -7   2       17.61       17.69      1.35 o 
   9  -7   2       14.50       10.92      1.97 o 
  -6  -6   2       25.68       20.34      1.66 o 
  -5  -6   2       68.31       53.08      4.77 o 
  -4  -6   2       17.28       15.48      1.33 o 
  -3  -6   2        0.85        0.42      1.96 o 
  -2  -6   2       82.16       96.70      2.25 o 
  -1  -6   2      151.65      155.06      4.35 o 
   0  -6   2       12.80       10.25      1.62 o 
   1  -6   2       80.00       86.96      1.94 o 
   2  -6   2       67.85       78.80      1.45 o 
   3  -6   2       27.86       29.65      0.94 o 
   4  -6   2      121.45      121.56      2.08 o 
   5  -6   2      122.92      133.62      2.02 o 
   6  -6   2       90.06       93.07      1.62 o 
   7  -6   2       10.30        9.52      0.72 o 
   8  -6   2      140.46      158.39      4.54 o 
   9  -6   2       17.27       13.41      3.53 o 
  10  -6   2       15.38       12.18      2.41 o 
  -7  -5   2        0.73        1.20      1.26 o 
  -6  -5   2       37.14       39.18      1.53 o 
  -5  -5   2       37.22       34.04      3.31 o 
  -4  -5   2      104.63      101.83      2.69 o 
  -3  -5   2      220.51      243.14      3.96 o 
  -2  -5   2      326.24      364.92     13.57 o 
  -1  -5   2      164.11      185.73      2.98 o 
   0  -5   2      238.83      231.64      3.05 o 
   1  -5   2      207.57      216.14      3.15 o 
   2  -5   2      595.33      643.36      8.45 o 
   3  -5   2      132.02      122.96      4.36 o 
   4  -5   2      127.36      132.75      3.36 o 
   5  -5   2       36.75       43.85      0.91 o 
   6  -5   2      341.52      358.69      4.46 o 
   7  -5   2       73.58       77.31      1.40 o 
   8  -5   2        3.69        1.81      1.84 o 
   9  -5   2       52.82       63.44      4.36 o 
  10  -5   2       23.52       23.33      2.13 o 
  -7  -4   2       22.50       22.48      1.24 o 
  -6  -4   2       47.95       45.94      1.53 o 
  -5  -4   2        8.93        7.28      0.81 o 
  -4  -4   2        9.44        7.29      1.78 o 
  -3  -4   2      629.38      711.49      9.45 o 
  -2  -4   2     1477.29     1708.95     25.16 o 
  -1  -4   2        0.68        4.69      0.55 o 
   0  -4   2       77.37       78.30      1.34 o 
   1  -4   2     2062.79     2235.48     27.16 o 
   2  -4   2       21.03       15.18      0.74 o 
   3  -4   2      601.03      628.30      9.19 o 
   4  -4   2       61.57       51.48      0.96 o 
   5  -4   2       90.85       88.03      1.21 o 
   6  -4   2        7.79        5.86      1.05 o 
   7  -4   2      214.60      235.25      2.94 o 
   8  -4   2       22.30       30.29      3.08 o 
   9  -4   2       23.71       29.63      3.31 o 
  10  -4   2       12.47       10.08      4.05 o 
  -8  -3   2       64.39       54.12      1.64 o 
  -7  -3   2        5.89        7.93      2.47 o 
  -6  -3   2       50.41       50.07      1.47 o 
  -5  -3   2        1.29        5.25      0.80 o 
  -4  -3   2       17.75       22.79      0.90 o 
  -3  -3   2        1.19        7.49      0.85 o 
  -2  -3   2      210.73      211.00      3.19 o 
  -1  -3   2        3.22        3.97      1.82 o 
   0  -3   2      393.38      370.61      6.47 o 
   1  -3   2     1827.51     1970.84     22.48 o 
   2  -3   2      276.73      258.69      3.56 o 
   3  -3   2       44.52       60.16      0.95 o 
   4  -3   2       27.15       22.48      1.13 o 
   5  -3   2       95.59       82.26      1.14 o 
   6  -3   2       24.46       20.49      1.93 o 
   7  -3   2        9.98        9.39      0.47 o 
   8  -3   2        0.49       -1.41      1.41 o 
   9  -3   2       73.95       85.83      4.31 o 
  10  -3   2       11.34       -2.80      4.33 o 
  -9  -2   2       11.54       10.69      3.86 o 
  -8  -2   2       23.01       22.61      0.98 o 
  -7  -2   2      105.22      103.85      1.84 o 
  -6  -2   2       55.27       50.77      1.49 o 
  -5  -2   2      116.22      111.22      1.78 o 
  -4  -2   2       21.52       19.24      0.70 o 
  -3  -2   2      612.00      631.45      7.58 o 
  -2  -2   2     1534.04     1638.73     18.58 o 
  -1  -2   2       51.01       59.72      2.53 o 
   0  -2   2     2412.42     2467.29     35.18 o 
   1  -2   2     2678.04     2670.35     37.38 o 
   2  -2   2        0.75        3.21      0.36 o 
   3  -2   2      140.97      136.87      1.73 o 
   4  -2   2      195.23      192.26      3.90 o 
   5  -2   2      150.07      135.67      1.67 o 
   6  -2   2       17.04       17.14      0.74 o 
   7  -2   2        8.50        7.97      0.52 o 
   8  -2   2        0.23       -0.34      0.85 o 
   9  -2   2        5.09        6.83      3.24 o 
  -9  -1   2       18.01       16.16      3.64 o 
  -8  -1   2        1.19       -0.41      0.70 o 
  -7  -1   2        2.11        0.50      1.74 o 
  -6  -1   2       80.67       83.10      1.57 o 
  -5  -1   2       52.45       44.85      0.92 o 
  -4  -1   2        0.82        0.07      0.81 o 
  -3  -1   2        7.45        6.28      1.15 o 
  -2  -1   2      746.32      682.70      7.35 o 
  -1  -1   2     2417.66     2373.82     53.42 o 
   0  -1   2      290.91      250.21      5.10 o 
   1  -1   2      745.25      626.11     11.78 o 
   2  -1   2      876.67      762.55      8.26 o 
   3  -1   2     1588.81     1614.20     16.92 o 
   4  -1   2      291.85      246.59      2.79 o 
   5  -1   2      401.13      398.72      4.62 o 
   6  -1   2       73.67       68.87      1.63 o 
   7  -1   2        0.50       -0.16      1.77 o 
   8  -1   2      158.31      162.75      2.70 o 
   9  -1   2       30.76       40.31      2.72 o 
 -10   0   2       19.69       25.15      3.47 o 
  -9   0   2       66.96       77.41      2.70 o 
  -8   0   2       19.97       18.18      0.51 o 
  -7   0   2       44.11       46.63      0.84 o 
  -6   0   2      118.04      121.95      1.63 o 
  -5   0   2      224.25      206.83      2.96 o 
  -4   0   2        1.09        1.56      0.30 o 
  -3   0   2      923.87      850.88      8.66 o 
  -2   0   2      164.50      172.26      9.35 o 
   0   0   2     3076.80     2828.68     51.73 o 
   1   0   2      164.71      159.70      2.17 o 
   2   0   2      664.04      616.37      6.86 o 
   3   0   2     2573.89     2610.43     28.81 o 
   4   0   2      513.79      509.76      8.11 o 
   5   0   2      244.33      243.20      3.17 o 
   6   0   2      132.34      140.14      2.10 o 
   7   0   2       24.39       25.18      0.99 o 
   8   0   2       51.34       52.63      1.37 o 
   9   0   2       58.17       61.65      4.58 o 
 -10   1   2       26.85       33.10      2.74 o 
  -9   1   2       60.14       68.77      2.57 o 
  -8   1   2       22.63       21.20      1.26 o 
  -7   1   2      281.29      327.53      7.35 o 
  -5   1   2        2.36        1.70      0.99 o 
  -4   1   2      589.41      542.22     12.86 o 
  -3   1   2     2020.22     1827.94     19.20 o 
  -1   1   2     1668.17     1311.09     18.51 o 
   0   1   2     2103.34     1876.23     22.48 o 
   1   1   2     1159.75     1039.67     12.71 o 
   2   1   2     2480.59     2484.07     82.98 o 
   3   1   2      228.80      203.14      2.53 o 
   4   1   2      319.19      316.88      3.99 o 
   5   1   2      212.05      215.53      2.84 o 
   6   1   2       74.87       85.70      4.43 o 
   7   1   2       44.00       48.37      1.15 o 
   8   1   2       20.69       22.68      1.20 o 
 -10   2   2       21.94       23.56      1.56 o 
  -9   2   2       19.93       22.25      1.74 o 
  -8   2   2       20.67       22.93      1.43 o 
  -7   2   2      365.21      400.55      8.61 o 
  -6   2   2      629.66      672.34     16.48 o 
  -5   2   2      529.82      528.76     13.51 o 
  -4   2   2      816.03      764.49      8.24 o 
  -3   2   2     2462.09     2325.98     25.62 o 
  -2   2   2      570.41      517.40      6.44 o 
  -1   2   2      785.70      720.08     10.41 o 
   0   2   2      294.31      275.08      3.22 o 
   1   2   2      485.13      424.36     10.36 o 
   2   2   2      390.13      359.07      4.77 o 
   3   2   2       55.33       53.11      0.98 o 
   4   2   2      249.32      249.93      3.12 o 
   5   2   2       50.93       46.64      1.13 o 
   6   2   2       56.78       55.78      1.30 o 
   7   2   2       15.42       15.43      1.01 o 
   8   2   2       33.07       28.17      1.74 o 
 -10   3   2       25.74       33.51      2.28 o 
  -9   3   2        0.85        1.52      1.38 o 
  -8   3   2       47.89       55.90      2.49 o 
  -7   3   2      234.76      259.10     10.18 o 
  -6   3   2      165.00      157.09      4.64 o 
  -5   3   2       42.29       34.23      0.80 o 
  -4   3   2     1157.15     1080.07     14.34 o 
  -3   3   2      734.73      720.16      8.46 o 
  -2   3   2      164.73      149.89      3.73 o 
  -1   3   2      136.98      130.07      2.11 o 
   0   3   2      303.36      272.00      4.14 o 
   1   3   2      100.88       89.17      2.20 o 
   2   3   2       47.53       39.55      0.98 o 
   3   3   2       36.57       34.81      1.77 o 
   4   3   2      127.14      128.22      2.05 o 
   5   3   2       95.58       93.22      1.72 o 
   6   3   2       13.78       16.76      1.01 o 
   7   3   2       13.92       10.55      4.55 o 
 -10   4   2        0.12       -1.52      1.52 o 
  -9   4   2        1.83        1.56      2.02 o 
  -8   4   2       79.77       87.19      2.67 o 
  -7   4   2      106.71      104.38      2.92 o 
  -6   4   2        0.46        0.70      0.71 o 
  -5   4   2       69.88       59.00      0.94 o 
  -4   4   2      715.12      703.68     10.48 o 
  -3   4   2      127.97      115.23      1.86 o 
  -2   4   2        7.84        4.93      0.93 o 
  -1   4   2      341.15      328.44      4.21 o 
   0   4   2       86.38      102.78      1.58 o 
   1   4   2       43.21       47.62      0.95 o 
   2   4   2        1.17        0.02      0.60 o 
   3   4   2       54.30       60.02      4.25 o 
   4   4   2        0.69       -0.65      0.69 o 
   5   4   2       57.02       53.68      2.47 o 
   6   4   2        2.89        2.60      1.05 o 
 -10   5   2       25.16       25.39      2.22 o 
  -9   5   2        2.06       -1.56      2.59 o 
  -8   5   2       35.32       33.18      2.33 o 
  -7   5   2       35.22       37.29      0.73 o 
  -6   5   2       47.44       46.41      1.53 o 
  -5   5   2       14.26       12.09      0.70 o 
  -4   5   2      437.76      470.05      6.77 o 
  -3   5   2      110.23      118.53      2.11 o 
  -2   5   2       67.21       61.53      1.44 o 
  -1   5   2      126.71      125.35      1.99 o 
   0   5   2      212.01      231.70      5.91 o 
   1   5   2       25.94       26.87      0.93 o 
   2   5   2        7.80        7.92      0.76 o 
   3   5   2        3.29        3.40      0.78 o 
   4   5   2       32.60       33.26      1.25 o 
   5   5   2       23.62       22.81      3.41 o 
 -10   6   2        0.12       -0.85      2.38 o 
  -8   6   2        2.00        0.36      0.67 o 
  -7   6   2       26.47       24.14      2.40 o 
  -6   6   2        5.21        5.74      0.73 o 
  -5   6   2      302.37      334.57      7.46 o 
  -4   6   2       43.85       45.99      1.38 o 
  -3   6   2       66.24       68.68      1.33 o 
  -2   6   2       97.40       99.94      2.99 o 
  -1   6   2      112.33      110.39      1.82 o 
   0   6   2       89.42       88.56      2.13 o 
   1   6   2      109.01      120.10      2.30 o 
   2   6   2       28.48       26.64      1.26 o 
   3   6   2       23.33       25.38      3.83 o 
   4   6   2       13.90        8.76      1.30 o 
  -9   7   2        2.91        1.67      3.62 o 
  -8   7   2       26.13       22.11      0.87 o 
  -7   7   2       22.59       22.34      1.11 o 
  -6   7   2       29.83       29.35      1.04 o 
  -5   7   2       36.85       34.57      1.55 o 
  -4   7   2       39.36       38.04      1.89 o 
  -3   7   2       71.46       72.40      1.57 o 
  -2   7   2       38.90       38.11      1.22 o 
  -1   7   2       45.31       42.12      3.73 o 
   0   7   2       34.81       34.81      1.11 o 
   1   7   2       38.40       33.00      4.16 o 
   2   7   2        5.51        7.53      1.22 o 
   3   7   2       13.84       12.85      3.54 o 
  -8   8   2        3.05        2.30      1.08 o 
  -7   8   2       16.09       12.37      0.98 o 
  -6   8   2        9.78       13.94      0.95 o 
  -5   8   2       30.71       31.39      1.24 o 
  -4   8   2        1.00        0.19      0.96 o 
  -3   8   2       42.91       49.48      2.03 o 
  -2   8   2       38.33       37.11      1.34 o 
  -1   8   2       18.81       18.48      1.12 o 
   0   8   2        7.90        8.10      1.15 o 
   1   8   2       11.27       12.41      1.90 o 
  -8   9   2       19.66       10.96      2.68 o 
  -7   9   2        1.49        1.01      1.21 o 
  -6   9   2        2.64        1.51      1.60 o 
  -5   9   2        1.01        2.31      1.65 o 
  -4   9   2       15.66       13.22      2.53 o 
  -3   9   2        0.69       -1.16      1.25 o 
  -2   9   2       10.00       13.02      2.54 o 
   0 -10   3       13.65       11.77      3.06 o 
   1 -10   3        1.69        2.84      3.05 o 
   2 -10   3       23.13       15.52      1.94 o 
   3 -10   3       15.62       12.61      1.47 o 
   4 -10   3       14.50       14.37      1.30 o 
   5 -10   3       17.95       16.09      1.76 o 
   6 -10   3        8.78        7.48      2.13 o 
   7 -10   3        1.10        0.32      1.19 o 
  -1  -9   3       11.11       12.33      2.23 o 
   0  -9   3        7.02        6.28      2.61 o 
   1  -9   3       12.70       14.48      2.63 o 
   2  -9   3        5.97        4.50      4.12 o 
   3  -9   3        9.62        5.07      2.31 o 
   4  -9   3       22.09       23.50      1.80 o 
   5  -9   3       41.14       38.79      1.81 o 
   6  -9   3        9.03        9.49      1.06 o 
   7  -9   3        9.08        9.90      1.10 o 
   8  -9   3        6.16        4.49      1.99 o 
  -3  -8   3        0.92       -1.04      2.48 o 
  -2  -8   3       49.69       51.36      5.61 o 
  -1  -8   3       42.86       47.28      1.67 o 
   0  -8   3       21.21       19.40      1.80 o 
   1  -8   3       40.35       28.90      1.47 o 
   2  -8   3      104.98      111.29      3.90 o 
   4  -8   3        3.44        2.73      0.91 o 
   5  -8   3        0.15        0.15      0.83 o 
   6  -8   3       48.49       44.83      1.34 o 
   7  -8   3        9.73        8.26      1.05 o 
   8  -8   3       24.10       21.04      1.13 o 
   9  -8   3       17.85       21.80      2.17 o 
  -5  -7   3        1.01        1.01      2.08 o 
  -4  -7   3        0.65        1.12      1.77 o 
  -3  -7   3       22.76       19.26      2.11 o 
  -2  -7   3       40.26       43.40      2.75 o 
   0  -7   3        6.26       10.06      1.56 o 
   1  -7   3       95.20      107.34      1.80 o 
   2  -7   3        0.21       11.35      0.95 o 
   3  -7   3       95.25       93.80      2.37 o 
   4  -7   3        4.35        4.30      0.77 o 
   5  -7   3        0.19        2.11      0.78 o 
   6  -7   3        0.23       -0.85      0.85 o 
   7  -7   3       43.70       48.15      1.20 o 
   8  -7   3       14.17       11.82      3.12 o 
   9  -7   3       23.70       21.80      2.39 o 
  -6  -6   3       14.08       15.46      1.48 o 
  -5  -6   3       10.28        6.61      1.35 o 
  -4  -6   3        0.71       -0.97      1.86 o 
  -2  -6   3      308.21      364.90      8.04 o 
  -1  -6   3       34.11       36.36      1.33 o 
   0  -6   3        5.85        8.90      2.24 o 
   1  -6   3      552.77      650.32      8.57 o 
   2  -6   3      435.29      478.10     11.01 o 
   3  -6   3       10.09        8.47      0.75 o 
   4  -6   3      169.25      168.84      2.72 o 
   5  -6   3       64.74       64.99      1.31 o 
   6  -6   3       63.08       65.28      1.64 o 
   7  -6   3       39.27       41.45      1.49 o 
   8  -6   3        7.81        9.28      1.16 o 
   9  -6   3        7.40        9.33      3.56 o 
  -7  -5   3       20.38       17.96      1.35 o 
  -6  -5   3        3.51        3.16      1.15 o 
  -5  -5   3       24.66       22.85      1.34 o 
  -4  -5   3       46.92       51.04      2.62 o 
  -3  -5   3      175.60      197.66      5.06 o 
  -2  -5   3      277.83      314.44      4.43 o 
  -1  -5   3      332.18      361.18      5.38 o 
   0  -5   3      319.65      350.90      5.82 o 
   1  -5   3     1305.09     1487.81     44.75 o 
   2  -5   3      135.76      126.67      2.08 o 
   3  -5   3      516.94      532.52      7.53 o 
   4  -5   3       68.12       61.00      1.73 o 
   5  -5   3      680.96      751.91     12.82 o 
   6  -5   3       74.68       79.10      2.49 o 
   7  -5   3      316.64      366.22      5.69 o 
   8  -5   3        5.08        7.20      1.33 o 
   9  -5   3       47.10       51.44      4.96 o 
  10  -5   3        8.48        8.65      3.57 o 
  -8  -4   3        9.62        5.53      1.31 o 
  -7  -4   3        8.83        8.20      1.06 o 
  -6  -4   3       34.48       34.80      1.56 o 
  -5  -4   3      107.47      108.98      2.00 o 
  -4  -4   3      130.90      135.58      3.00 o 
  -3  -4   3      155.84      177.34      2.97 o 
  -2  -4   3      417.63      433.84      6.26 o 
  -1  -4   3      451.67      489.51      6.94 o 
   0  -4   3     1462.94     1644.50     20.45 o 
   1  -4   3      969.16     1004.03     11.92 o 
   2  -4   3      613.10      611.43      7.36 o 
   3  -4   3       26.30       16.67      0.70 o 
   4  -4   3      493.36      495.55      5.88 o 
   5  -4   3       16.02       16.95      0.61 o 
   6  -4   3      258.68      266.02      5.26 o 
   7  -4   3       17.97       18.27      0.74 o 
   8  -4   3       90.91      103.16      2.78 o 
   9  -4   3       46.25       48.32      3.31 o 
  -8  -3   3       39.46       35.59      1.41 o 
  -7  -3   3       91.32       96.22      1.79 o 
  -6  -3   3        0.62       -1.37      1.37 o 
  -5  -3   3      207.10      206.68      3.79 o 
  -4  -3   3       48.88       50.47      1.14 o 
  -3  -3   3      713.22      788.07     10.18 o 
  -2  -3   3       88.37       68.53      2.12 o 
  -1  -3   3      824.81      834.85     13.42 o 
   0  -3   3      219.47      205.07      6.74 o 
   1  -3   3      467.13      449.67      8.14 o 
   2  -3   3      910.56      926.23     20.04 o 
   3  -3   3      766.89      737.85      9.18 o 
   4  -3   3       42.16       40.01      0.94 o 
   5  -3   3       79.81       81.89      1.14 o 
   6  -3   3       15.72       15.44      0.59 o 
   7  -3   3       18.65       13.91      1.04 o 
   8  -3   3        0.47        1.95      0.74 o 
   9  -3   3       53.11       54.04      4.99 o 
  -9  -2   3       33.53       39.48      3.28 o 
  -8  -2   3        9.67        9.28      1.21 o 
  -7  -2   3        7.08        5.76      1.37 o 
  -6  -2   3      343.59      357.21      4.84 o 
  -5  -2   3        6.32        7.05      1.64 o 
  -4  -2   3        0.47        0.61      1.06 o 
  -3  -2   3       51.87       41.87      2.24 o 
  -2  -2   3      951.00      979.36     12.25 o 
  -1  -2   3       20.10       15.66      0.94 o 
   0  -2   3      355.16      297.41      4.32 o 
   1  -2   3        5.41        1.71      0.94 o 
   2  -2   3      956.23      888.07     10.34 o 
   3  -2   3      676.87      635.10      6.63 o 
   4  -2   3      145.38      131.12      1.61 o 
   5  -2   3       76.88       73.49      1.84 o 
   6  -2   3      307.24      322.32      4.29 o 
   7  -2   3       25.86       14.18      0.85 o 
   8  -2   3        0.18        0.06      0.71 o 
  -9  -1   3       37.94       42.70      4.44 o 
  -8  -1   3       48.68       56.76      1.92 o 
  -7  -1   3        3.01        3.34      1.17 o 
  -6  -1   3      278.58      296.72      4.41 o 
  -5  -1   3      267.49      258.41      3.58 o 
  -4  -1   3       20.40       17.40      0.54 o 
  -3  -1   3        2.52        0.51      0.62 o 
  -2  -1   3      278.33      240.53      2.88 o 
  -1  -1   3      372.99      339.41      6.31 o 
   0  -1   3      300.46      244.81      4.04 o 
   1  -1   3      870.08      775.85      8.66 o 
   2  -1   3        4.52        6.88      0.38 o 
   3  -1   3       33.93       24.54      0.54 o 
   4  -1   3      394.66      411.09      4.54 o 
   5  -1   3      440.84      444.95      5.46 o 
   6  -1   3       64.11       71.26      1.51 o 
   7  -1   3       99.89      105.16      1.83 o 
   8  -1   3       46.39       50.07      2.87 o 
 -10   0   3       14.01       13.07      2.54 o 
  -9   0   3       14.48       19.21      1.88 o 
  -8   0   3        0.19        0.47      0.56 o 
  -7   0   3      138.70      147.70      1.79 o 
  -6   0   3      715.11      786.55     14.95 o 
  -5   0   3       23.14       20.84      0.51 o 
  -4   0   3      270.13      240.32      3.79 o 
  -3   0   3      285.06      275.14      8.63 o 
  -2   0   3     2001.57     1904.59     31.11 o 
  -1   0   3     3112.68     3039.54     38.99 o 
   0   0   3      271.30      222.65      3.08 o 
   1   0   3        2.21        0.51      0.59 o 
   2   0   3     1918.41     1883.03     23.96 o 
   3   0   3       12.09       14.96      0.54 o 
   4   0   3      231.93      219.85      3.45 o 
   5   0   3      233.96      243.60      3.08 o 
   6   0   3       70.06       83.06      1.46 o 
   7   0   3       21.48       19.67      0.84 o 
   8   0   3       76.23       67.57      4.34 o 
 -10   1   3       27.97       27.97      1.76 o 
  -9   1   3       21.10       21.86      2.23 o 
  -8   1   3        7.36        3.15      1.69 o 
  -7   1   3      143.94      150.30      4.39 o 
  -6   1   3      428.74      476.91     14.35 o 
  -5   1   3      410.83      390.83      4.92 o 
  -4   1   3       93.01       85.34      2.64 o 
  -3   1   3      763.12      738.00      8.58 o 
  -2   1   3      582.18      473.89      7.47 o 
  -1   1   3     4295.48     4132.79     52.69 o 
   0   1   3       19.31       23.72      1.07 o 
   1   1   3      115.90       91.30      1.21 o 
   2   1   3      139.18      141.98      2.84 o 
   3   1   3      829.73      847.40     15.55 o 
   4   1   3      248.43      241.32      2.89 o 
   5   1   3       90.99       93.68      1.51 o 
   6   1   3       17.40       20.46      0.89 o 
   7   1   3       26.30       22.85      2.53 o 
   8   1   3       15.97       14.19      2.03 o 
 -10   2   3       42.47       44.59      2.54 o 
  -9   2   3        1.99       -0.82      1.64 o 
  -8   2   3       78.89       82.04      3.13 o 
  -7   2   3      500.76      585.78     14.77 o 
  -6   2   3       35.94       35.20      2.62 o 
  -5   2   3        8.37        6.82      0.33 o 
  -4   2   3      621.32      640.38      7.42 o 
  -3   2   3     1118.96     1080.37     12.39 o 
  -2   2   3        0.63        0.38      0.42 o 
  -1   2   3      321.95      299.73      3.74 o 
   0   2   3      423.96      350.62      4.03 o 
   1   2   3      336.26      331.18      3.84 o 
   2   2   3      437.10      442.05      5.55 o 
   3   2   3        2.38        3.03      0.62 o 
   4   2   3       53.51       49.68      0.98 o 
   5   2   3      275.11      306.30      4.04 o 
   6   2   3       55.22       54.96      3.37 o 
   7   2   3        7.35        6.44      1.03 o 
 -10   3   3        8.73        6.74      1.55 o 
  -9   3   3       11.13       13.99      2.49 o 
  -8   3   3       13.63        9.77      1.75 o 
  -7   3   3      180.46      175.68      4.27 o 
  -6   3   3      141.78      133.14      4.27 o 
  -5   3   3        9.49        6.19      0.43 o 
  -4   3   3      238.99      241.49      3.02 o 
  -3   3   3      359.67      323.39      4.03 o 
  -2   3   3        0.60        3.96      0.47 o 
  -1   3   3       70.77       61.76      1.09 o 
   0   3   3       77.74       90.14      1.27 o 
   1   3   3      311.18      321.45      4.30 o 
   2   3   3       33.98       33.92      0.83 o 
   3   3   3      118.55      119.23      2.81 o 
   4   3   3       64.35       52.73      2.29 o 
   5   3   3       61.65       66.29      3.82 o 
   6   3   3       22.23       15.47      1.08 o 
 -10   4   3        7.14        8.51      1.60 o 
  -9   4   3        5.34        7.77      1.36 o 
  -8   4   3        2.02        2.30      1.38 o 
  -7   4   3        0.63        1.14      1.42 o 
  -6   4   3        3.53        2.78      0.55 o 
  -5   4   3       99.32       95.57      1.48 o 
  -4   4   3      225.45      218.81      3.04 o 
  -3   4   3       97.72       92.71      1.49 o 
  -2   4   3      136.65      140.11      2.00 o 
  -1   4   3       52.69       49.48      1.01 o 
   0   4   3       99.33      102.66      2.72 o 
   1   4   3        1.85        1.20      1.34 o 
   2   4   3        2.79        2.57      3.08 o 
   3   4   3       23.85       19.70      0.92 o 
   4   4   3       72.94       73.56      3.58 o 
   5   4   3        1.84        2.88      1.09 o 
   6   4   3        1.14       -0.43      1.21 o 
 -10   5   3        2.27        4.88      1.52 o 
  -9   5   3       23.77       31.95      2.42 o 
  -8   5   3        1.18       -0.56      1.20 o 
  -7   5   3       10.82        9.99      0.56 o 
  -6   5   3       58.56       52.38      2.39 o 
  -5   5   3       17.97       17.11      0.82 o 
  -4   5   3       15.82       17.41      0.70 o 
  -3   5   3      149.35      158.77      2.93 o 
  -2   5   3      188.19      199.50      3.02 o 
  -1   5   3       97.49       95.86      1.81 o 
   0   5   3      186.30      200.82      5.78 o 
   1   5   3      116.83      114.19      2.04 o 
   2   5   3        5.87        7.16      0.98 o 
   3   5   3        5.30        2.03      0.92 o 
   4   5   3       15.89       16.94      3.51 o 
   5   5   3       10.44       10.81      1.85 o 
 -10   6   3       11.69        9.52      3.16 o 
  -8   6   3       12.79       14.17      1.73 o 
  -7   6   3       11.60       11.22      2.54 o 
  -6   6   3       39.97       43.22      1.10 o 
  -5   6   3        2.96        6.65      0.84 o 
  -4   6   3        0.18        1.83      0.80 o 
  -3   6   3        9.04        9.79      0.86 o 
  -2   6   3       92.22       95.51      2.06 o 
  -1   6   3       55.81       54.08      1.30 o 
   0   6   3       61.64       59.40      3.41 o 
   1   6   3      119.35      117.66      2.33 o 
   2   6   3       32.38       30.02      4.13 o 
   3   6   3        5.68        7.12      1.13 o 
  -8   7   3       18.07       16.57      0.99 o 
  -7   7   3       15.45       14.39      0.83 o 
  -6   7   3       23.81       22.48      2.82 o 
  -5   7   3       96.66      103.95      2.32 o 
  -4   7   3       62.99       64.23      1.53 o 
  -3   7   3        9.29        9.64      0.89 o 
  -2   7   3        9.84        7.50      2.59 o 
  -1   7   3       29.15       25.77      2.19 o 
   0   7   3       17.16       17.07      2.26 o 
   1   7   3        4.29        4.00      1.24 o 
   2   7   3        9.34        8.94      2.67 o 
  -9   8   3        3.32       10.80      3.95 o 
  -8   8   3       13.03       12.60      1.44 o 
  -7   8   3       16.86       12.16      2.01 o 
  -6   8   3       22.47       21.10      1.19 o 
  -5   8   3        0.62        1.28      1.05 o 
  -4   8   3       58.82       63.87      1.69 o 
  -3   8   3       38.98       44.82      2.57 o 
  -2   8   3       42.42       40.38      2.26 o 
  -1   8   3        0.66       -1.45      1.45 o 
   0   8   3       18.12       11.36      2.85 o 
  -7   9   3        4.71        2.74      1.24 o 
  -6   9   3        7.99        6.75      1.15 o 
  -5   9   3        2.17        0.78      1.38 o 
  -4   9   3        5.81        2.46      1.37 o 
  -3   9   3        3.73        1.02      2.69 o 
  -2   9   3        8.06        8.24      2.56 o 
   0 -10   4        3.69       -1.62      3.08 o 
   1 -10   4        4.91        3.54      2.98 o 
   3 -10   4       36.83       30.22      3.93 o 
   4 -10   4        3.17        4.39      2.22 o 
   5 -10   4        8.70        9.84      1.51 o 
   6 -10   4       11.09        9.35      1.28 o 
   7 -10   4        4.30        5.39      1.72 o 
  -1  -9   4       16.74       15.16      1.91 o 
   1  -9   4        1.57        2.66      2.91 o 
   2  -9   4        2.41        4.70      1.27 o 
   3  -9   4       22.10       22.29      2.27 o 
   4  -9   4      100.57      110.82      3.48 o 
   5  -9   4       13.36       18.62      5.38 o 
   6  -9   4       16.22       13.29      1.05 o 
   7  -9   4       25.28       19.81      1.36 o 
   8  -9   4        8.23       12.95      2.50 o 
  -4  -8   4        3.95        3.15      3.00 o 
  -3  -8   4        7.91        6.51      2.22 o 
  -1  -8   4       35.73       44.11      9.30 o 
   0  -8   4        0.11        1.38      2.15 o 
   1  -8   4       85.61      104.27      3.27 o 
   2  -8   4        6.95        5.26      1.39 o 
   3  -8   4       12.15       13.73      1.23 o 
   4  -8   4        8.92        1.89      1.29 o 
   5  -8   4       73.82       78.23      2.20 o 
   6  -8   4        2.74        3.75      1.67 o 
   7  -8   4       32.43       30.51      1.91 o 
   8  -8   4       19.97       18.14      2.95 o 
  -5  -7   4        9.34        5.96      2.18 o 
  -4  -7   4        0.67        1.35      5.07 o 
  -2  -7   4       23.98       31.88      2.22 o 
  -1  -7   4      133.19      130.65      7.03 o 
   0  -7   4        0.19        6.99      2.90 o 
   1  -7   4       42.40       41.77      2.25 o 
   2  -7   4      152.14      161.70      5.61 o 
   3  -7   4       52.48       55.05      1.63 o 
   4  -7   4        6.54        4.84      1.88 o 
   5  -7   4       82.42       74.68      3.46 o 
   6  -7   4        2.29        0.35      0.76 o 
   7  -7   4       28.26       28.43      0.92 o 
   8  -7   4        3.94        5.04      1.06 o 
   9  -7   4        1.04       -2.30      2.30 o 
  -6  -6   4        0.53        2.88      2.44 o 
  -5  -6   4        0.46        0.04      1.33 o 
  -2  -6   4       54.36       59.80      2.77 o 
  -1  -6   4        2.93        4.20      1.05 o 
   0  -6   4       82.83       82.36      2.06 o 
   1  -6   4       83.80       90.08      1.66 o 
   2  -6   4      212.87      224.34      9.12 o 
   3  -6   4      257.26      268.90      3.85 o 
   4  -6   4      304.08      320.54      4.91 o 
   5  -6   4       97.98      104.12      1.63 o 
   6  -6   4       19.26       13.85      1.09 o 
   7  -6   4        8.49        8.12      0.75 o 
   8  -6   4        0.39        0.80      0.74 o 
   9  -6   4        8.61        3.15      3.30 o 
  -7  -5   4       20.54       14.82      1.20 o 
  -6  -5   4        5.73        6.52      1.25 o 
  -5  -5   4        2.60        5.15      1.67 o 
  -3  -5   4       52.81       59.45      3.18 o 
  -2  -5   4      129.26      133.08      2.43 o 
  -1  -5   4       34.31       34.96      1.30 o 
   0  -5   4        3.95       -0.54      1.01 o 
   1  -5   4      216.85      226.77      3.43 o 
   2  -5   4      884.97      967.07     12.36 o 
   3  -5   4       23.93       16.75      1.19 o 
   4  -5   4       47.87       44.98      1.75 o 
   5  -5   4      164.71      154.47      4.67 o 
   7  -5   4        0.75       -0.72      0.72 o 
   8  -5   4        0.31        0.15      0.71 o 
   9  -5   4       12.24       11.08      2.34 o 
  -8  -4   4       36.26       32.37      2.66 o 
  -7  -4   4       10.67        9.27      1.05 o 
  -6  -4   4       48.22       49.26      4.14 o 
  -5  -4   4      147.79      165.71     15.92 o 
  -4  -4   4       45.38       51.39      1.33 o 
  -3  -4   4      109.14      111.44      5.52 o 
  -2  -4   4       50.96       40.29      0.96 o 
  -1  -4   4       84.48       79.61      1.38 o 
   0  -4   4     1002.87     1100.58     15.02 o 
   1  -4   4      314.27      321.39      4.60 o 
   2  -4   4      146.26      136.70      2.22 o 
   3  -4   4      175.04      154.56      2.41 o 
   4  -4   4       67.57       60.05      1.01 o 
   5  -4   4       11.96       11.47      0.64 o 
   6  -4   4      112.64      110.71      2.69 o 
   7  -4   4      167.07      168.69      2.46 o 
   8  -4   4       17.93       16.22      0.83 o 
   9  -4   4       29.35       25.69      2.78 o 
  -8  -3   4       19.36       16.60      1.10 o 
  -7  -3   4        4.90        4.90      0.87 o 
  -6  -3   4      112.43      109.63      6.03 o 
  -5  -3   4      158.60      163.53      2.71 o 
  -4  -3   4      126.18      127.08      2.00 o 
  -3  -3   4        8.32        4.04      0.60 o 
  -2  -3   4      227.33      234.66      6.04 o 
  -1  -3   4        2.23        2.35      1.16 o 
   0  -3   4      440.24      428.91      5.69 o 
   1  -3   4     2083.52     2304.31     72.51 o 
   2  -3   4      142.68      145.28      2.01 o 
   3  -3   4       82.55       80.94      1.13 o 
   4  -3   4      206.46      189.42      2.71 o 
   5  -3   4      282.51      290.47      5.08 o 
   6  -3   4       27.07       26.89      0.74 o 
   7  -3   4       99.42       99.94      3.75 o 
   8  -3   4       17.09       13.81      1.08 o 
   9  -3   4       56.12       59.70      3.59 o 
  -9  -2   4       35.27       44.51      3.17 o 
  -8  -2   4       48.68       47.55      2.45 o 
  -7  -2   4        4.54        4.03      0.81 o 
  -6  -2   4      141.36      154.04      2.51 o 
  -5  -2   4       11.44       10.71      0.84 o 
  -4  -2   4        0.88        0.46      1.06 o 
  -3  -2   4       12.05       13.99      0.59 o 
  -2  -2   4      161.92      161.80      2.47 o 
  -1  -2   4       65.51       56.03      2.41 o 
   0  -2   4       23.54       28.91      1.99 o 
   1  -2   4      155.20      162.08      2.34 o 
   2  -2   4      161.06      156.20      1.93 o 
   3  -2   4      592.71      604.87     10.50 o 
   4  -2   4      196.80      201.16      2.31 o 
   5  -2   4      201.27      212.06      2.58 o 
   6  -2   4       57.97       57.66      1.09 o 
   7  -2   4       20.02       15.36      1.37 o 
   8  -2   4       15.66        8.47      0.84 o 
   9  -2   4        1.65        0.71      3.75 o 
  -9  -1   4       26.97       31.54      4.08 o 
  -8  -1   4        0.15       -0.31      0.64 o 
  -7  -1   4      143.78      162.05      8.00 o 
  -6  -1   4      131.49      121.76      1.70 o 
  -5  -1   4      137.97      132.45      1.68 o 
  -4  -1   4       69.83       69.24      1.39 o 
  -3  -1   4        3.16        4.64      0.41 o 
  -2  -1   4       47.25       37.08      2.51 o 
  -1  -1   4       49.39       32.77      1.84 o 
   0  -1   4       53.05       47.89      0.90 o 
   1  -1   4      561.08      535.64      7.80 o 
   2  -1   4       28.30       25.21      0.61 o 
   3  -1   4       24.59       14.65      0.56 o 
   4  -1   4       57.86       58.40      0.96 o 
   5  -1   4      112.74      116.65      2.00 o 
   6  -1   4       60.95       63.00      1.29 o 
   7  -1   4      137.70      142.16      3.77 o 
   8  -1   4      106.27       99.47      5.54 o 
 -10   0   4        4.49        6.26      2.38 o 
  -9   0   4        1.82        5.09      1.53 o 
  -8   0   4       15.24       13.95      0.75 o 
  -7   0   4       61.88       67.48      2.16 o 
  -6   0   4      225.78      226.78      3.30 o 
  -5   0   4      162.37      150.20      1.96 o 
  -4   0   4      550.51      537.05      6.48 o 
  -3   0   4     1023.31     1033.51     11.96 o 
  -2   0   4       95.66      111.87      4.15 o 
  -1   0   4     1293.29     1176.61     15.52 o 
   0   0   4        5.50        6.21      0.93 o 
   1   0   4      157.76      140.80      1.75 o 
   2   0   4      227.74      206.68      3.18 o 
   3   0   4      234.64      239.95      3.07 o 
   4   0   4       55.95       55.10      1.63 o 
   5   0   4       59.88       59.94      1.94 o 
   6   0   4      139.50      137.00      2.65 o 
   7   0   4       12.70       12.99      0.91 o 
   8   0   4       43.78       39.04      1.77 o 
 -10   1   4       17.72       12.47      2.31 o 
  -8   1   4       15.44       12.22      2.37 o 
  -7   1   4       40.12       43.92      2.54 o 
  -6   1   4       59.11       51.17      0.94 o 
  -5   1   4      166.89      147.47      1.89 o 
  -4   1   4      146.15      135.72      1.76 o 
  -2   1   4     1077.16     1034.68     20.83 o 
  -1   1   4      957.54      896.18     24.37 o 
   0   1   4       65.32       48.89      0.91 o 
   1   1   4      546.44      514.28      6.94 o 
   2   1   4      677.45      664.78     15.91 o 
   3   1   4      226.99      224.90      2.78 o 
   4   1   4       27.30       24.63      0.86 o 
   5   1   4      100.57      100.03      2.27 o 
   6   1   4       88.98       87.26      1.61 o 
   7   1   4       14.30       14.04      4.73 o 
 -10   2   4        5.32        1.84      3.09 o 
  -9   2   4       44.23       55.09      3.27 o 
  -7   2   4       82.83       91.60      3.08 o 
  -6   2   4      180.43      181.89      2.22 o 
  -5   2   4       15.57       11.35      0.47 o 
  -4   2   4      587.94      592.97      7.74 o 
  -3   2   4       68.48       54.20      1.53 o 
  -2   2   4     1406.83     1394.56     14.98 o 
  -1   2   4      928.33      907.96     14.37 o 
   0   2   4      427.60      402.15      4.33 o 
   1   2   4      249.43      235.00      2.78 o 
   2   2   4      149.74      152.30      2.01 o 
   3   2   4       62.00       61.40      1.59 o 
   4   2   4       52.83       50.67      1.17 o 
   5   2   4      189.40      189.34      3.12 o 
   6   2   4       32.37       29.11      2.81 o 
   7   2   4       17.04       13.89      1.88 o 
 -10   3   4       20.50       17.73      1.76 o 
  -9   3   4       17.08       22.36      1.58 o 
  -8   3   4       17.95       19.21      2.04 o 
  -7   3   4      238.56      238.37     15.17 o 
  -6   3   4      314.69      327.64      4.65 o 
  -5   3   4      236.01      235.84      3.21 o 
  -4   3   4      237.43      240.64      6.02 o 
  -3   3   4      413.05      397.03      5.13 o 
  -2   3   4      160.73      134.12      1.86 o 
  -1   3   4        0.80        1.03      0.57 o 
   0   3   4      167.35      166.75      2.34 o 
   1   3   4      294.52      311.24      4.10 o 
   2   3   4      113.94      117.08      1.76 o 
   3   3   4      104.50       98.21      2.19 o 
   4   3   4       60.60       62.79      1.47 o 
   5   3   4       25.47       26.83      1.15 o 
   6   3   4       14.18       12.12      1.44 o 
  -9   4   4       20.47       25.81      2.91 o 
  -8   4   4        1.83        1.84      1.78 o 
  -7   4   4        0.69       -0.98      0.98 o 
  -6   4   4       14.09       17.16      1.80 o 
  -5   4   4      314.16      337.68      4.53 o 
  -4   4   4      306.46      315.70      4.13 o 
  -3   4   4       36.26       33.74      1.18 o 
  -2   4   4      425.44      461.13      5.90 o 
  -1   4   4       55.22       53.40      2.04 o 
   0   4   4        7.25        6.29      1.08 o 
   1   4   4       11.21       11.82      0.75 o 
   2   4   4       81.83       82.85      1.65 o 
   3   4   4        0.88        0.12      0.87 o 
   4   4   4        7.75        7.91      0.97 o 
   5   4   4        0.84       -1.68      1.68 o 
 -10   5   4       34.74       39.49      2.39 o 
  -9   5   4        0.30       -1.24      1.46 o 
  -8   5   4       12.70       12.11      0.54 o 
  -7   5   4       19.58       22.51      1.70 o 
  -6   5   4        6.74        5.70      0.76 o 
  -5   5   4       48.35       48.53      2.32 o 
  -4   5   4       23.89       24.66      0.86 o 
  -3   5   4       44.43       43.44      1.08 o 
  -2   5   4       13.27       13.99      2.00 o 
  -1   5   4      182.26      201.64      3.05 o 
   0   5   4       79.86       79.24      1.48 o 
   1   5   4       58.61       59.49      1.34 o 
   2   5   4        1.22        0.65      2.51 o 
   3   5   4       22.30       21.48      1.73 o 
   4   5   4       27.14       23.33      2.61 o 
 -10   6   4       42.12       54.73      4.76 o 
  -9   6   4        9.28        4.00      3.34 o 
  -8   6   4       14.90       14.65      0.82 o 
  -7   6   4       14.92       13.78      1.03 o 
  -6   6   4       97.59       91.53      4.11 o 
  -5   6   4        0.96       -0.86      0.86 o 
  -4   6   4       31.65       29.08      0.98 o 
  -3   6   4        2.59        0.51      0.75 o 
  -2   6   4       24.79       23.84      0.97 o 
  -1   6   4       10.26        7.57      1.45 o 
   0   6   4       30.45       29.54      3.25 o 
   1   6   4       50.06       54.72      3.00 o 
   2   6   4       32.53       28.92      1.91 o 
   3   6   4       17.78       17.36      2.55 o 
  -9   7   4       11.31       10.26      3.43 o 
  -8   7   4       21.00       19.50      1.19 o 
  -7   7   4       32.98       31.18      1.13 o 
  -6   7   4       23.58       23.07      1.13 o 
  -5   7   4       61.83       61.35      2.18 o 
  -4   7   4       45.94       46.80      1.81 o 
  -3   7   4        6.65        9.76      1.08 o 
  -2   7   4        6.26        7.31      1.26 o 
  -1   7   4        1.47        2.17      1.19 o 
   0   7   4        7.06        5.17      1.11 o 
   1   7   4       10.80        8.74      2.14 o 
  -8   8   4        3.87       -0.39      2.31 o 
  -7   8   4        9.75        5.78      1.06 o 
  -6   8   4       13.73        9.52      1.12 o 
  -5   8   4        8.02        8.90      1.17 o 
  -4   8   4        2.87       -0.35      1.42 o 
  -3   8   4       73.63       68.36      5.92 o 
  -2   8   4       25.50       20.23      1.96 o 
  -1   8   4        4.53        3.02      2.63 o 
   0 -10   5        2.19        2.42      4.80 o 
   1 -10   5       19.43       28.10      3.41 o 
   2 -10   5       50.74       60.64      2.59 o 
   3 -10   5       26.59       25.50      1.95 o 
   4 -10   5        6.25        5.38      1.33 o 
   5 -10   5        7.02        7.02      1.31 o 
   6 -10   5        2.00        4.57      1.25 o 
  -1  -9   5       19.33       18.41      2.94 o 
   0  -9   5       11.58       12.77      1.74 o 
   1  -9   5        1.89        6.52      3.04 o 
   2  -9   5        5.69        9.91      3.15 o 
   3  -9   5       57.05       55.12      1.68 o 
   4  -9   5       57.82       62.89      2.18 o 
   5  -9   5       11.09        9.39      1.03 o 
   6  -9   5        1.35        3.00      1.04 o 
   7  -9   5       18.50       13.76      1.06 o 
  -4  -8   5        2.15        8.90      3.16 o 
  -3  -8   5       18.39       15.92      2.33 o 
  -2  -8   5       72.32       75.53      6.73 o 
  -1  -8   5       85.21       97.21      3.01 o 
   0  -8   5        2.23        0.28      2.71 o 
   1  -8   5       24.35       21.08      2.39 o 
   2  -8   5       22.72       24.16      1.66 o 
   3  -8   5        3.68        2.07      1.14 o 
   4  -8   5        4.64       -0.15      0.96 o 
   5  -8   5        7.54        8.02      0.84 o 
   6  -8   5       15.71       13.38      0.84 o 
   7  -8   5       11.22        9.24      0.87 o 
   8  -8   5        6.66        3.21      4.05 o 
  -5  -7   5        1.54        3.66      1.34 o 
  -3  -7   5        4.56       -1.61      3.49 o 
  -2  -7   5       28.49       32.86      2.19 o 
  -1  -7   5       12.34       14.91      3.95 o 
   0  -7   5      308.20      342.61      7.84 o 
   1  -7   5        8.23       11.58      1.29 o 
   2  -7   5      203.54      217.72      5.28 o 
   3  -7   5       10.25       12.56      1.43 o 
   4  -7   5        0.99        1.03      0.91 o 
   5  -7   5       64.92       62.45      1.60 o 
   6  -7   5       23.47       21.30      0.87 o 
   7  -7   5       14.53       13.29      1.19 o 
   8  -7   5        3.51        0.57      1.36 o 
  -6  -6   5        0.24       -1.19      1.19 o 
  -5  -6   5       11.87       12.26      1.67 o 
  -4  -6   5        6.86        5.86      1.62 o 
  -3  -6   5        9.44        7.97      2.52 o 
  -2  -6   5        0.31        2.08      3.13 o 
  -1  -6   5        0.38       -0.66      2.39 o 
   0  -6   5        6.77        7.96      2.48 o 
   1  -6   5      316.52      362.36      5.55 o 
   2  -6   5       46.54       50.21      1.61 o 
   3  -6   5      210.70      228.95      3.42 o 
   4  -6   5      212.94      216.58      3.16 o 
   5  -6   5       28.02       29.97      2.02 o 
   6  -6   5       29.40       22.93      1.01 o 
   7  -6   5        3.61        4.61      1.97 o 
   8  -6   5        0.17        0.39      0.89 o 
   9  -6   5        1.35        1.45      2.58 o 
  -7  -5   5        7.47        3.54      1.23 o 
  -6  -5   5       16.76       15.75      1.15 o 
  -5  -5   5       38.46       37.77      1.87 o 
  -4  -5   5        7.39        6.81      1.26 o 
  -3  -5   5       13.18       14.61      0.96 o 
  -2  -5   5      236.56      247.85      8.08 o 
  -1  -5   5      112.37      111.06      2.57 o 
   0  -5   5        0.83        2.37      0.75 o 
   1  -5   5        0.76        0.05      0.34 o 
   2  -5   5      162.85      162.24      2.42 o 
   3  -5   5      133.71      140.86      1.99 o 
   4  -5   5      358.21      361.28      5.11 o 
   5  -5   5      287.77      288.86      7.30 o 
   6  -5   5      192.20      191.31      3.46 o 
   7  -5   5       46.49       45.33      1.44 o 
   8  -5   5        8.42        8.79      0.91 o 
   9  -5   5       29.44       34.07      4.59 o 
  -8  -4   5       13.33        8.27      1.36 o 
  -7  -4   5        6.26        7.64      1.94 o 
  -6  -4   5      133.65      133.52      3.88 o 
  -5  -4   5      272.47      291.07     14.76 o 
  -4  -4   5       68.72       73.89      1.55 o 
  -3  -4   5       63.78       57.70      1.12 o 
  -2  -4   5      312.58      333.92      4.76 o 
  -1  -4   5      679.46      723.03      9.66 o 
   0  -4   5      238.31      244.02      3.76 o 
   1  -4   5     1028.39     1135.85     14.30 o 
   2  -4   5       30.79       20.60      0.70 o 
   3  -4   5      621.33      662.75      7.51 o 
   4  -4   5       10.62       12.84      0.68 o 
   5  -4   5      446.92      494.32      6.63 o 
   6  -4   5       64.93       63.48      1.24 o 
   7  -4   5      140.35      142.22      2.77 o 
   8  -4   5       20.65       17.38      0.95 o 
   9  -4   5       38.28       43.63      4.96 o 
  -8  -3   5       31.51       28.35      1.20 o 
  -7  -3   5        8.70        7.43      1.24 o 
  -6  -3   5       54.99       50.00      3.44 o 
  -5  -3   5      186.88      190.57      4.28 o 
  -4  -3   5      661.91      750.84     12.89 o 
  -3  -3   5      389.90      393.83      5.41 o 
  -2  -3   5      135.45      126.28      3.15 o 
  -1  -3   5      142.35      132.83      2.54 o 
   0  -3   5      822.65      842.47     10.14 o 
   1  -3   5      667.19      729.19     11.85 o 
   2  -3   5     1262.90     1336.29     16.56 o 
   3  -3   5      419.12      419.83      5.37 o 
   4  -3   5      362.52      378.50      4.86 o 
   5  -3   5       81.38       91.76      1.41 o 
   6  -3   5       59.10       55.06      1.13 o 
   7  -3   5       15.37       17.05      0.80 o 
   8  -3   5       39.05       34.43      1.25 o 
  -9  -2   5       64.41       74.21      5.75 o 
  -8  -2   5        6.64        2.79      0.84 o 
  -7  -2   5      132.06      129.62      4.95 o 
  -6  -2   5      116.93      118.81      3.57 o 
  -5  -2   5      196.07      197.53      3.93 o 
  -4  -2   5        1.32        0.18      0.53 o 
  -3  -2   5      820.52      842.10     10.06 o 
  -2  -2   5       47.46       54.16      0.99 o 
  -1  -2   5      447.66      430.73      6.84 o 
   0  -2   5      118.60      117.71      1.88 o 
   1  -2   5       48.66       60.68      2.29 o 
   2  -2   5      125.55      120.92      1.75 o 
   3  -2   5      921.31      992.15     25.22 o 
   4  -2   5      158.88      172.16      4.16 o 
   5  -2   5      152.17      150.61      1.96 o 
   6  -2   5      111.81      117.30      4.86 o 
   7  -2   5       11.77       13.05      0.78 o 
   8  -2   5        2.54        2.74      1.05 o 
  -9  -1   5       59.17       73.69      3.58 o 
  -8  -1   5       53.71       53.39      1.26 o 
  -7  -1   5        7.86        7.77      0.81 o 
  -6  -1   5      293.25      300.06      7.15 o 
  -5  -1   5      318.70      325.39      3.93 o 
  -4  -1   5      130.72      110.52      2.70 o 
  -3  -1   5        7.28       10.64      0.47 o 
  -2  -1   5       82.08       75.64      2.80 o 
  -1  -1   5      879.90      914.34     23.34 o 
   0  -1   5      225.93      209.90      2.82 o 
   1  -1   5      230.83      245.44      3.01 o 
   2  -1   5       11.69       15.16      0.57 o 
   3  -1   5      165.59      176.93      3.10 o 
   4  -1   5       56.07       55.73      1.02 o 
   5  -1   5        0.98        1.78      0.60 o 
   6  -1   5      211.02      225.98      5.76 o 
   7  -1   5       37.64       40.15      2.03 o 
   8  -1   5       16.68       10.35      1.48 o 
 -10   0   5        0.38       -2.38      2.38 o 
  -9   0   5       15.24        8.97      1.96 o 
  -8   0   5        0.41        0.42      0.69 o 
  -7   0   5       87.42       91.28      2.57 o 
  -6   0   5      120.80      123.82      1.78 o 
  -5   0   5       75.26       67.78      1.10 o 
  -4   0   5      136.86      141.77      3.63 o 
  -3   0   5     1089.59     1159.11     15.42 o 
  -2   0   5      398.80      378.50      9.89 o 
  -1   0   5      281.03      258.95      4.80 o 
   0   0   5        6.02        7.67      0.54 o 
   1   0   5      289.24      262.16      3.49 o 
   2   0   5      629.34      674.00      9.82 o 
   3   0   5        8.48        5.09      0.62 o 
   4   0   5       36.18       39.08      0.95 o 
   5   0   5       39.02       37.70      2.66 o 
   6   0   5       40.44       38.41      2.26 o 
   7   0   5       26.82       22.46      2.82 o 
 -10   1   5       24.38       22.02      2.01 o 
  -9   1   5       32.15       39.94      2.18 o 
  -8   1   5        5.11        2.99      0.51 o 
  -7   1   5       44.27       39.92      1.09 o 
  -6   1   5      166.78      165.42      2.45 o 
  -5   1   5        6.77        5.38      0.45 o 
  -4   1   5      305.13      312.14      4.54 o 
  -3   1   5        3.40       -0.95      0.95 o 
  -2   1   5     3095.29     3503.65    109.31 o 
  -1   1   5      200.07      200.59      2.50 o 
   0   1   5      158.82      132.46      1.84 o 
   1   1   5       44.75       40.65      1.14 o 
   2   1   5     1024.49     1127.12     12.41 o 
   3   1   5       60.54       55.94      2.14 o 
   4   1   5       15.50       14.30      0.78 o 
   5   1   5       60.76       65.02      1.29 o 
   6   1   5       26.84       23.88      1.11 o 
   7   1   5        4.01        2.79      1.11 o 
 -10   2   5       26.46       25.69      1.93 o 
  -9   2   5       76.71       83.32      4.90 o 
  -8   2   5      144.16      163.99      5.04 o 
  -7   2   5       75.40       77.06      3.13 o 
  -6   2   5        7.56        7.28      0.53 o 
  -5   2   5       29.42       25.74      0.70 o 
  -4   2   5      226.61      208.58      2.92 o 
  -3   2   5      203.25      177.86      2.36 o 
  -2   2   5       57.75       52.84      0.91 o 
  -1   2   5      641.42      678.27      8.49 o 
   0   2   5      235.32      234.86      2.97 o 
   1   2   5      463.63      491.99      7.83 o 
   2   2   5      163.68      165.74      3.14 o 
   3   2   5        5.58        2.31      2.13 o 
   4   2   5       87.67       95.94      2.34 o 
   5   2   5      113.63      117.11      9.72 o 
   6   2   5       12.02       11.58      1.23 o 
 -10   3   5       38.67       34.28      3.35 o 
  -9   3   5        9.96       11.64      1.75 o 
  -8   3   5       13.03       11.77      2.57 o 
  -7   3   5      264.24      288.01     14.28 o 
  -6   3   5      202.85      216.86      9.04 o 
  -5   3   5       34.66       31.14      0.90 o 
  -4   3   5      100.44       94.29      1.51 o 
  -3   3   5      131.87      125.22      1.73 o 
  -2   3   5      198.15      188.92      2.71 o 
  -1   3   5       88.67       84.54      2.14 o 
   0   3   5      182.11      182.90      4.35 o 
   1   3   5      120.39      117.15      2.13 o 
   2   3   5      119.18      122.43      2.78 o 
   3   3   5        6.81        8.51      0.86 o 
   4   3   5        2.02        2.78      0.98 o 
   5   3   5       10.62        7.15      1.67 o 
 -10   4   5       21.66       14.62      1.91 o 
  -9   4   5        9.44       10.81      2.04 o 
  -8   4   5        0.23       -0.93      1.03 o 
  -7   4   5        2.29       -0.28      0.71 o 
  -6   4   5       40.98       44.98      2.16 o 
  -5   4   5      119.93      129.53      1.97 o 
  -4   4   5       57.99       61.16      1.32 o 
  -3   4   5       67.67       66.48      1.27 o 
  -2   4   5       16.82       13.73      1.27 o 
  -1   4   5      208.83      219.08      3.34 o 
   0   4   5       12.94       13.74      0.79 o 
   1   4   5      114.95      117.54      4.46 o 
   2   4   5        5.67        4.29      0.83 o 
   3   4   5       70.16       69.68      3.04 o 
   4   4   5        9.67        8.02      1.36 o 
 -10   5   5       20.41       24.32      3.70 o 
  -9   5   5       11.16       10.41      2.24 o 
  -8   5   5       21.02       19.54      0.75 o 
  -7   5   5        0.87        0.29      0.76 o 
  -6   5   5       12.49       11.36      0.90 o 
  -5   5   5        0.25        3.08      0.70 o 
  -4   5   5        3.33        4.56      2.23 o 
  -3   5   5        4.13        4.36      0.80 o 
  -2   5   5       40.92       40.94      2.29 o 
  -1   5   5       18.96       18.00      1.62 o 
   0   5   5       32.89       31.77      2.72 o 
   1   5   5       13.60       11.23      1.06 o 
   2   5   5       21.09       19.68      2.11 o 
   3   5   5        5.09        2.76      2.91 o 
  -8   6   5        4.88        4.89      1.07 o 
  -7   6   5       55.78       58.33      1.74 o 
  -6   6   5       24.98       23.70      2.18 o 
  -5   6   5       14.48       12.81      0.89 o 
  -4   6   5       19.79       15.96      1.59 o 
  -3   6   5        0.19       -0.26      0.60 o 
  -2   6   5       33.72       30.78      1.78 o 
  -1   6   5        5.04        6.69      1.07 o 
   0   6   5        2.13        1.16      1.51 o 
   1   6   5       14.08       13.03      1.71 o 
   2   6   5       12.44        9.08      3.61 o 
  -8   7   5        6.87        6.83      1.34 o 
  -7   7   5        7.12        7.25      0.98 o 
  -6   7   5       50.04       45.33      1.73 o 
  -5   7   5       73.99       71.88      2.16 o 
  -4   7   5        7.07        9.14      1.62 o 
  -3   7   5        8.05        7.46      1.74 o 
  -2   7   5       14.04       10.46      4.29 o 
  -1   7   5        4.14        6.56      2.41 o 
   0   7   5        0.10        0.00      0.35 o 
  -7   8   5       11.23        9.07      1.77 o 
  -6   8   5        2.97        1.64      1.19 o 
  -5   8   5        3.91        2.67      2.73 o 
  -4   8   5       18.52       13.77      1.65 o 
  -3   8   5       40.28       42.23      3.41 o 
  -2   8   5        7.65        6.11      2.71 o 
   0 -10   6       12.32       12.95      2.63 o 
   1 -10   6        9.86        3.23      2.38 o 
   2 -10   6       34.11       33.63      5.20 o 
   3 -10   6       13.08       12.14      2.31 o 
   4 -10   6        4.85        3.52      1.28 o 
   5 -10   6        4.62        5.44      3.92 o 
   6 -10   6        5.11        2.81      1.38 o 
  -2  -9   6        3.16       11.56      3.52 o 
  -1  -9   6       18.29       19.97      1.64 o 
   0  -9   6       13.47       11.98      1.35 o 
   1  -9   6        0.82        1.66      2.21 o 
   2  -9   6        8.72       11.11      1.98 o 
   3  -9   6      103.01      106.52      3.79 o 
   4  -9   6       50.12       47.78      4.20 o 
   5  -9   6        1.29        0.69      1.20 o 
   6  -9   6        6.83        3.47      1.06 o 
   7  -9   6       31.83       21.90      1.95 o 
  -3  -8   6        5.63        4.57      1.83 o 
  -2  -8   6       42.71       43.17      2.99 o 
  -1  -8   6        9.19       10.04      3.36 o 
   0  -8   6       64.09       67.40      6.47 o 
   1  -8   6       14.52       11.80      0.95 o 
   2  -8   6       34.62       35.74      5.67 o 
   3  -8   6        1.46        0.97      3.37 o 
   4  -8   6       86.99       78.29      6.35 o 
   5  -8   6        8.96        9.72      1.03 o 
   6  -8   6        9.59       10.10      0.96 o 
   7  -8   6       16.47       14.41      1.46 o 
   8  -8   6        0.94       -3.46      3.46 o 
  -5  -7   6        6.44        7.14      1.99 o 
  -4  -7   6        1.91        0.49      2.77 o 
  -3  -7   6        0.34       -0.45      1.27 o 
  -2  -7   6       18.51       20.36      2.22 o 
  -1  -7   6       76.71       80.93      1.81 o 
   0  -7   6       13.79        9.47      0.92 o 
   1  -7   6      171.18      201.62      3.53 o 
   2  -7   6      113.89      124.98      6.42 o 
   3  -7   6      115.65      115.30      2.04 o 
   4  -7   6       12.58        6.76      1.90 o 
   5  -7   6       15.55       13.23      0.87 o 
   6  -7   6       25.58       22.71      1.69 o 
   7  -7   6       10.36       11.13      2.00 o 
   8  -7   6        1.36        0.56      2.30 o 
  -6  -6   6        0.80        0.12      1.73 o 
  -5  -6   6       27.05       23.29      1.91 o 
  -4  -6   6        8.01        8.96      2.31 o 
  -3  -6   6        0.86       -0.08      2.02 o 
  -2  -6   6       16.04       18.46      0.98 o 
  -1  -6   6        0.64        1.53      0.97 o 
   0  -6   6       13.53       12.23      0.89 o 
   1  -6   6       84.28       91.63      1.89 o 
   2  -6   6       61.08       56.12      1.70 o 
   3  -6   6       54.07       50.99      1.29 o 
   4  -6   6      137.79      141.74      2.25 o 
   5  -6   6       20.14       18.12      2.78 o 
   6  -6   6        2.87        3.48      0.84 o 
   7  -6   6        4.32        4.23      1.03 o 
   8  -6   6        3.66        1.01      1.40 o 
  -7  -5   6       10.50        6.85      1.26 o 
  -6  -5   6        3.48        1.85      1.05 o 
  -5  -5   6       11.74       11.28      1.99 o 
  -4  -5   6       45.84       41.47      1.47 o 
  -3  -5   6       42.56       47.69      2.35 o 
  -2  -5   6        8.54        8.78      0.78 o 
  -1  -5   6        0.62        0.02      0.72 o 
   0  -5   6       26.63       21.91      0.86 o 
   1  -5   6      212.05      211.57      3.38 o 
   2  -5   6        3.14        3.77      0.66 o 
   3  -5   6       81.34       84.18      1.66 o 
   4  -5   6       17.36       15.65      0.84 o 
   5  -5   6      409.97      419.80      5.93 o 
   6  -5   6       23.06       22.07      1.37 o 
   7  -5   6        4.14        2.73      1.26 o 
   8  -5   6        1.39        1.05      1.29 o 
  -8  -4   6        5.24        3.73      1.22 o 
  -7  -4   6        6.97        7.39      1.32 o 
  -6  -4   6       58.47       58.42      4.47 o 
  -5  -4   6       84.75       82.09      2.25 o 
  -4  -4   6       54.16       51.63      1.66 o 
  -3  -4   6       83.51       81.42      1.75 o 
  -2  -4   6       79.77       88.14      1.66 o 
  -1  -4   6      318.84      336.36      5.81 o 
   0  -4   6      818.55      882.75     10.73 o 
   1  -4   6       30.16       38.28      1.02 o 
   2  -4   6       47.49       46.57      2.36 o 
   3  -4   6      279.06      293.87      3.67 o 
   4  -4   6      413.88      443.93      5.61 o 
   5  -4   6       25.97       23.87      1.88 o 
   6  -4   6      190.07      192.90      2.74 o 
   7  -4   6       52.79       44.41      1.87 o 
   8  -4   6       38.21       31.88      1.79 o 
  -8  -3   6        0.94        1.01      1.64 o 
  -7  -3   6        8.03        8.54      0.91 o 
  -6  -3   6       34.51       32.86      1.06 o 
  -5  -3   6      264.36      271.20      5.11 o 
  -4  -3   6       77.46       70.18      1.44 o 
  -3  -3   6      165.25      170.02      2.74 o 
  -2  -3   6      149.76      162.61      2.51 o 
  -1  -3   6      284.41      278.44      3.73 o 
   0  -3   6      559.76      596.90      8.34 o 
   1  -3   6       12.37        7.79      0.73 o 
   2  -3   6       17.59       15.20      0.73 o 
   3  -3   6      245.30      251.01      3.63 o 
   4  -3   6      178.09      196.74      2.93 o 
   5  -3   6       10.09       11.31      0.76 o 
   6  -3   6       21.36       18.83      0.89 o 
   7  -3   6       65.03       58.97      1.42 o 
   8  -3   6       36.52       31.14      1.93 o 
  -9  -2   6       22.57       23.91      4.14 o 
  -8  -2   6       29.95       22.08      1.51 o 
  -7  -2   6        0.28       -0.89      0.89 o 
  -6  -2   6       72.50       68.11      1.28 o 
  -5  -2   6       44.27       37.58      1.09 o 
  -4  -2   6      245.67      246.16      3.38 o 
  -3  -2   6       62.79       66.27      1.36 o 
  -2  -2   6      331.96      367.41      4.78 o 
  -1  -2   6      260.90      249.08      3.19 o 
   0  -2   6        0.67        2.04      0.82 o 
   1  -2   6       90.44       93.70      1.49 o 
   2  -2   6      204.76      219.32      2.76 o 
   3  -2   6      129.22      138.05      2.33 o 
   4  -2   6       12.76       11.01      0.67 o 
   5  -2   6        2.79        0.31      0.62 o 
   6  -2   6      148.94      149.62      2.26 o 
   7  -2   6       19.39       18.19      1.44 o 
  -9  -1   6        5.08        2.09      2.74 o 
  -8  -1   6       33.18       29.22      1.00 o 
  -7  -1   6        3.82        2.22      0.70 o 
  -6  -1   6       90.51       90.42      1.44 o 
  -5  -1   6       25.52       24.46      0.83 o 
  -4  -1   6       15.55       16.15      1.25 o 
  -3  -1   6       53.43       41.96      0.84 o 
  -2  -1   6      402.01      406.07      5.91 o 
  -1  -1   6      212.53      212.06      2.89 o 
   0  -1   6       37.59       37.82      0.80 o 
   1  -1   6        4.02        2.73      0.57 o 
   2  -1   6      129.92      134.49      3.12 o 
   3  -1   6        1.61        2.15      0.76 o 
   4  -1   6       37.05       32.31      1.91 o 
   5  -1   6       34.25       32.14      0.98 o 
   6  -1   6        6.90        7.02      0.86 o 
   7  -1   6       23.68       18.41      1.43 o 
 -10   0   6        0.51        1.49      2.98 o 
  -8   0   6        5.09        2.70      0.61 o 
  -7   0   6        7.09        6.84      0.61 o 
  -6   0   6       14.55       15.22      1.42 o 
  -5   0   6        7.72        9.63      1.68 o 
  -4   0   6      213.36      218.30      3.27 o 
  -3   0   6       13.86       14.64      1.44 o 
  -2   0   6      153.01      153.60      2.25 o 
  -1   0   6      122.89      113.78      2.48 o 
   0   0   6       82.11       85.46      1.35 o 
   1   0   6        7.88        6.72      0.60 o 
   2   0   6      256.84      266.34      3.30 o 
   3   0   6        0.74        2.66      1.16 o 
   4   0   6        5.62        3.56      0.75 o 
   5   0   6       86.13       82.91      3.09 o 
   6   0   6       31.37       28.91      1.22 o 
   7   0   6        0.50        0.48      1.23 o 
 -10   1   6       18.09       15.73      2.03 o 
  -9   1   6       10.65       15.12      1.90 o 
  -8   1   6        3.16        0.87      0.54 o 
  -7   1   6        8.81        6.19      0.59 o 
  -6   1   6        0.33        1.06      0.59 o 
  -5   1   6        4.67        3.92      0.50 o 
  -4   1   6       45.79       38.92      1.26 o 
  -3   1   6      711.51      761.29     12.10 o 
  -2   1   6       12.83       12.21      0.64 o 
  -1   1   6      139.59      146.22      2.09 o 
   0   1   6       59.67       58.18      1.03 o 
   1   1   6      383.97      398.12      4.81 o 
   2   1   6       24.95       25.00      0.95 o 
   3   1   6       16.98       16.47      1.11 o 
   4   1   6       23.86       24.29      1.58 o 
   5   1   6       36.35       35.75      2.82 o 
   6   1   6       15.86       13.73      1.41 o 
 -10   2   6       15.02       11.40      2.21 o 
  -9   2   6       69.96       81.90      3.34 o 
  -8   2   6       41.42       37.10      2.32 o 
  -7   2   6       54.41       56.39      1.39 o 
  -6   2   6        2.35        4.23      0.53 o 
  -5   2   6      137.62      128.27      2.09 o 
  -4   2   6       17.71       13.25      1.87 o 
  -3   2   6       83.93       75.76      1.20 o 
  -2   2   6      127.62      126.60      2.08 o 
  -1   2   6      358.51      389.53     10.15 o 
   0   2   6      145.06      146.18      2.29 o 
   1   2   6      150.46      145.43      5.51 o 
   2   2   6       95.03       98.47      1.59 o 
   3   2   6       63.28       64.98      2.40 o 
   4   2   6       31.29       32.34      1.12 o 
   5   2   6       11.27       11.02      1.40 o 
 -10   3   6       12.82       10.38      2.53 o 
  -9   3   6       17.09       21.86      2.28 o 
  -8   3   6       67.00       66.48      4.22 o 
  -7   3   6       66.91       72.41      4.67 o 
  -6   3   6       92.64      106.59      1.91 o 
  -5   3   6      123.62      121.26      1.90 o 
  -4   3   6      202.03      200.92      5.08 o 
  -3   3   6        9.03        8.86      0.58 o 
  -2   3   6       16.84       13.83      0.74 o 
  -1   3   6      234.49      247.11      3.51 o 
   0   3   6      115.60      115.92      2.24 o 
   1   3   6      140.86      149.66      4.97 o 
   2   3   6        5.04        2.85      1.23 o 
   3   3   6      104.64      109.47      5.86 o 
   4   3   6       35.84       32.38      1.55 o 
 -10   4   6        9.84        8.94      1.92 o 
  -9   4   6       27.60       28.29      2.47 o 
  -8   4   6       15.71       16.95      0.74 o 
  -7   4   6        3.64        5.70      1.14 o 
  -6   4   6       36.97       36.70      0.97 o 
  -5   4   6      176.50      186.18      5.70 o 
  -4   4   6        8.45        6.80      0.83 o 
  -3   4   6        0.59        1.33      0.54 o 
  -2   4   6      134.73      145.68      3.67 o 
  -1   4   6       21.97       20.44      0.91 o 
   0   4   6        3.88        3.86      1.19 o 
   1   4   6        5.60        4.33      1.10 o 
   2   4   6       98.55      105.93      7.02 o 
   3   4   6        2.33        1.49      1.15 o 
  -9   5   6       12.55        8.72      2.42 o 
  -8   5   6       13.57       15.47      1.01 o 
  -7   5   6       24.69       27.73      1.45 o 
  -6   5   6        2.05        2.56      0.73 o 
  -5   5   6       20.75       20.33      1.98 o 
  -4   5   6        3.48        4.04      0.77 o 
  -3   5   6        4.50        4.46      2.13 o 
  -2   5   6       41.51       43.46      1.19 o 
  -1   5   6       11.18       11.77      1.77 o 
   0   5   6        0.67        1.80      1.00 o 
   1   5   6        0.09        2.30      1.32 o 
   2   5   6       21.38       19.65      4.70 o 
  -9   6   6        4.47        2.94      2.66 o 
  -8   6   6        4.06        2.57      1.09 o 
  -7   6   6        6.43        3.37      1.93 o 
  -6   6   6       52.33       48.15      2.02 o 
  -5   6   6        5.76        7.57      1.81 o 
  -4   6   6        1.60       -0.14      0.86 o 
  -3   6   6       11.70       11.08      1.02 o 
  -2   6   6        8.13        7.35      1.11 o 
  -1   6   6        0.60        0.62      1.77 o 
   0   6   6        0.13        0.00      0.35 o 
   1   6   6       14.25       11.81      2.74 o 
  -7   7   6        2.67        1.24      3.19 o 
  -6   7   6       10.01        7.18      1.36 o 
  -5   7   6        8.25        7.34      1.23 o 
  -4   7   6        7.40        8.12      1.47 o 
  -3   7   6       12.01       10.18      1.57 o 
  -2   7   6        7.01        7.97      2.49 o 
  -1   7   6        0.04       -2.09      2.52 o 
   0 -10   7        2.29        1.09      2.89 o 
   1 -10   7       12.38       14.30      2.97 o 
   2 -10   7       15.26       15.87      2.42 o 
   3 -10   7        6.12        3.09      1.80 o 
   4 -10   7        6.68        7.05      1.55 o 
   5 -10   7        2.78        1.61      1.32 o 
  -2  -9   7        1.41        2.09      3.29 o 
  -1  -9   7       12.98       12.43      3.23 o 
   0  -9   7       11.03        9.99      1.78 o 
   1  -9   7       26.77       22.51      1.74 o 
   2  -9   7       45.78       42.98      2.01 o 
   3  -9   7       21.76       20.33      1.61 o 
   4  -9   7       11.55        9.86      1.24 o 
   5  -9   7        6.71        4.91      1.13 o 
   6  -9   7       11.91        8.50      1.38 o 
  -4  -8   7        6.46       12.10      3.94 o 
  -3  -8   7       13.19       10.18      2.00 o 
  -2  -8   7       18.18       19.01      2.29 o 
  -1  -8   7       21.53       25.06      1.90 o 
   0  -8   7        0.40       -1.08      1.08 o 
   1  -8   7       69.34       72.91      2.41 o 
   2  -8   7       26.51       27.11      1.29 o 
   3  -8   7       30.81       28.89      1.18 o 
   4  -8   7       14.58       14.93      1.09 o 
   5  -8   7       36.53       28.24      1.18 o 
   6  -8   7       10.41        8.62      1.00 o 
   7  -8   7        5.01        2.95      2.52 o 
  -5  -7   7       13.41        9.84      1.69 o 
  -4  -7   7       13.27       13.17      1.45 o 
  -3  -7   7       13.93       16.85      1.52 o 
  -2  -7   7        0.10        2.61      1.55 o 
  -1  -7   7       29.84       32.21      1.57 o 
   0  -7   7       27.55       31.49      1.48 o 
   1  -7   7        2.75        2.04      2.02 o 
   2  -7   7        0.25       -0.64      1.68 o 
   3  -7   7       10.51        9.13      0.96 o 
   4  -7   7       43.26       43.30      5.19 o 
   5  -7   7       19.79       17.73      0.95 o 
   6  -7   7       16.00       14.22      1.08 o 
   7  -7   7        0.64        0.25      1.10 o 
  -6  -6   7        9.19        9.43      1.45 o 
  -5  -6   7        2.29       -0.23      1.23 o 
  -4  -6   7       26.41       25.84      4.85 o 
  -3  -6   7       14.25       14.37      1.07 o 
  -2  -6   7       34.39       38.78      1.21 o 
  -1  -6   7       57.79       54.76      1.35 o 
   0  -6   7       69.52       79.51      1.80 o 
   1  -6   7        2.09        2.46      0.81 o 
   2  -6   7        2.69        4.12      1.53 o 
   3  -6   7        1.38        5.20      1.15 o 
   4  -6   7       31.48       33.01      1.02 o 
   5  -6   7        5.74        5.11      0.80 o 
   6  -6   7       15.93       14.55      0.98 o 
   7  -6   7       23.92       19.33      2.07 o 
  -7  -5   7        2.02        1.79      1.25 o 
  -6  -5   7        2.56        1.36      1.17 o 
  -5  -5   7       31.16       28.36      3.17 o 
  -4  -5   7       29.74       28.64      2.05 o 
  -3  -5   7       16.64       14.57      0.97 o 
  -2  -5   7        4.16        6.30      1.59 o 
  -1  -5   7       19.80       19.29      0.92 o 
   0  -5   7       35.95       36.82      2.80 o 
   1  -5   7        0.85        0.54      1.17 o 
   2  -5   7        8.58        9.22      0.88 o 
   3  -5   7       96.04      104.50      2.44 o 
   4  -5   7      198.79      212.32      2.99 o 
   5  -5   7        9.76        7.77      0.90 o 
   6  -5   7       42.34       41.21      1.19 o 
   7  -5   7       36.86       31.26      2.56 o 
  -8  -4   7        6.28        3.86      1.47 o 
  -7  -4   7        1.36        0.85      1.01 o 
  -6  -4   7       20.01       18.11      1.02 o 
  -5  -4   7       78.05       74.28      1.78 o 
  -4  -4   7      102.94      100.41      1.89 o 
  -3  -4   7       47.53       42.62      1.21 o 
  -2  -4   7       19.44       17.68      0.88 o 
  -1  -4   7       37.76       37.95      1.10 o 
   0  -4   7      292.22      312.74      4.09 o 
   1  -4   7       14.79       17.40      0.89 o 
   2  -4   7       33.83       36.59      1.15 o 
   3  -4   7      150.22      159.83      2.40 o 
   4  -4   7      231.81      250.77      3.33 o 
   5  -4   7      115.14      120.17      1.99 o 
   6  -4   7       52.37       48.54      1.20 o 
   7  -4   7       45.73       37.14      4.01 o 
  -8  -3   7       26.21       17.21      2.36 o 
  -7  -3   7        0.60       -0.15      1.06 o 
  -6  -3   7       42.89       36.45      1.87 o 
  -5  -3   7      120.52      122.53      4.78 o 
  -4  -3   7      205.37      195.36      3.67 o 
  -3  -3   7       83.48       74.37      1.45 o 
  -2  -3   7      267.45      281.00      3.99 o 
  -1  -3   7      732.10      814.36     10.49 o 
   0  -3   7       16.58       17.90      0.84 o 
   1  -3   7       59.75       66.74      1.24 o 
   2  -3   7       92.64       95.84      1.57 o 
   3  -3   7      385.82      430.66      5.25 o 
   4  -3   7        0.63        3.23      1.74 o 
   5  -3   7       99.02      100.21      1.97 o 
   6  -3   7      118.88      117.42      4.01 o 
   7  -3   7       70.20       61.64      3.50 o 
  -9  -2   7        3.78        4.44      3.26 o 
  -8  -2   7        8.95        5.04      1.17 o 
  -7  -2   7       34.04       31.05      1.29 o 
  -6  -2   7      109.75      107.68      1.87 o 
  -5  -2   7       19.37       16.76      1.32 o 
  -4  -2   7      122.78      109.61      1.92 o 
  -3  -2   7      246.83      252.58      4.08 o 
  -2  -2   7      310.26      325.77      4.34 o 
  -1  -2   7      763.75      858.17     10.32 o 
   0  -2   7      483.60      507.26      8.24 o 
   1  -2   7       36.41       39.74      1.03 o 
   2  -2   7      280.85      292.30      3.97 o 
   3  -2   7      140.86      148.62      3.27 o 
   4  -2   7        0.36        1.23      0.89 o 
   5  -2   7       10.25       10.43      0.77 o 
   6  -2   7        9.34        9.73      1.28 o 
   7  -2   7       18.72       13.32      2.29 o 
  -8  -1   7        0.17        0.42      0.78 o 
  -7  -1   7       37.25       33.91      0.93 o 
  -6  -1   7       20.03       16.00      2.17 o 
  -5  -1   7       60.43       56.13      1.05 o 
  -4  -1   7       20.15       18.18      0.84 o 
  -3  -1   7      276.55      286.66      3.71 o 
  -2  -1   7       85.68       96.13      2.58 o 
  -1  -1   7      128.61      142.44      2.16 o 
   0  -1   7      279.96      308.22      4.14 o 
   1  -1   7      348.11      370.86      7.48 o 
   2  -1   7      216.61      223.46      3.09 o 
   3  -1   7       70.35       65.52      1.30 o 
   4  -1   7        2.40        1.55      0.67 o 
   5  -1   7       21.84       23.69      0.93 o 
   6  -1   7        5.10        6.73      1.00 o 
  -9   0   7        3.07       12.10      2.78 o 
  -8   0   7       25.71       22.65      1.54 o 
  -7   0   7       40.28       36.82      1.34 o 
  -6   0   7        0.19        0.59      0.68 o 
  -5   0   7        0.82        2.35      0.63 o 
  -4   0   7       50.32       48.66      1.12 o 
  -3   0   7      252.18      274.09      6.24 o 
  -2   0   7        0.34        0.25      0.57 o 
  -1   0   7       80.68       86.62      1.44 o 
   0   0   7       18.86       20.64      2.54 o 
   1   0   7      191.52      215.06      3.46 o 
   2   0   7       53.90       50.78      1.16 o 
   3   0   7       23.89       22.23      0.85 o 
   4   0   7       53.11       58.35      1.24 o 
   5   0   7        9.26       10.17      0.99 o 
   6   0   7       14.03       12.88      1.18 o 
 -10   1   7       11.04       14.85      2.06 o 
  -9   1   7       14.43       17.58      2.70 o 
  -8   1   7        5.54        6.16      0.70 o 
  -7   1   7       19.89       22.60      0.84 o 
  -6   1   7        0.21        1.05      1.13 o 
  -5   1   7       76.74       77.09      1.37 o 
  -4   1   7       21.13       18.62      0.80 o 
  -3   1   7       14.12       13.61      1.50 o 
  -2   1   7       24.74       24.42      0.73 o 
  -1   1   7      332.73      350.24      4.49 o 
   0   1   7      158.70      166.11      2.44 o 
   1   1   7       33.43       36.77      0.92 o 
   2   1   7        5.45        4.88      0.75 o 
   3   1   7       18.19       17.79      0.89 o 
   4   1   7       28.96       30.18      1.63 o 
   5   1   7        9.16        9.31      2.09 o 
 -10   2   7        3.31        2.55      2.01 o 
  -9   2   7       15.27       14.66      2.10 o 
  -8   2   7       92.89       97.56      2.89 o 
  -7   2   7        1.13        0.37      0.59 o 
  -6   2   7        6.69        5.69      0.64 o 
  -5   2   7       33.41       38.21      0.96 o 
  -4   2   7      440.62      491.56      6.79 o 
  -3   2   7       25.19       22.04      0.97 o 
  -2   2   7      101.39      108.78      1.70 o 
  -1   2   7      159.16      161.61      4.02 o 
   0   2   7      237.40      259.34      4.32 o 
   1   2   7      122.54      136.93      3.55 o 
   2   2   7       84.13       81.27      1.74 o 
   3   2   7       21.41       18.64      1.38 o 
   4   2   7       14.58       15.92      1.36 o 
  -9   3   7       16.85       22.08      2.41 o 
  -8   3   7       25.99       23.63      0.84 o 
  -7   3   7       32.92       34.32      0.96 o 
  -6   3   7       25.93       24.18      0.85 o 
  -5   3   7      122.17      127.97      3.30 o 
  -4   3   7       42.05       45.69      2.29 o 
  -3   3   7        1.80        3.51      1.20 o 
  -2   3   7       93.03       99.11      1.72 o 
  -1   3   7      124.23      132.29      2.07 o 
   0   3   7       18.00       17.33      0.84 o 
   1   3   7        3.37        3.42      0.83 o 
   2   3   7      206.39      211.57     11.29 o 
   3   3   7       55.80       45.87      6.63 o 
  -9   4   7       25.35       21.80      3.84 o 
  -8   4   7       13.82       12.75      0.95 o 
  -7   4   7       16.54       18.16      0.86 o 
  -6   4   7       52.97       54.56      1.16 o 
  -5   4   7       86.01       90.32      1.82 o 
  -4   4   7       26.21       27.12      1.61 o 
  -3   4   7        0.48        0.35      0.82 o 
  -2   4   7       53.92       53.48      1.15 o 
  -1   4   7       19.05       18.98      2.43 o 
   0   4   7       11.74       14.16      1.42 o 
   1   4   7        0.10        0.46      1.01 o 
   2   4   7        2.05        0.89      2.52 o 
  -8   5   7       10.28        8.34      1.03 o 
  -7   5   7        7.88        9.28      2.24 o 
  -6   5   7       52.17       55.99      1.45 o 
  -5   5   7       31.70       33.82      1.19 o 
  -4   5   7        0.27        1.16      0.84 o 
  -3   5   7       41.24       42.29      2.52 o 
  -2   5   7       20.33       21.54      1.55 o 
  -1   5   7        7.96        7.83      1.12 o 
   0   5   7        4.73        3.98      1.64 o 
   1   5   7       27.24       24.38      3.65 o 
  -8   6   7        2.86        6.74      2.13 o 
  -7   6   7        1.70        0.69      0.99 o 
  -6   6   7        8.47        6.53      1.25 o 
  -5   6   7        9.65        9.75      1.62 o 
  -4   6   7        4.47        4.68      1.36 o 
  -3   6   7       10.00        8.02      1.24 o 
  -2   6   7       12.04       17.13      2.61 o 
  -1   6   7        0.40       -2.80      2.80 o 
  -5   7   7        2.00        1.33      1.96 o 
  -4   7   7        5.82        2.23      2.72 o 
   1 -10   8        1.20        2.20      3.34 o 
   2 -10   8        6.77       10.26      3.36 o 
   3 -10   8        8.56       12.98      3.39 o 
   4 -10   8        6.65        9.15      3.13 o 
  -2  -9   8        9.08       12.64      3.68 o 
  -1  -9   8        2.08       -1.13      3.12 o 
   0  -9   8        9.91        7.73      3.21 o 
   1  -9   8       22.89       21.05      1.82 o 
   2  -9   8       28.98       21.73      1.81 o 
   3  -9   8       20.73       16.53      1.35 o 
   4  -9   8       19.69       18.01      1.30 o 
   5  -9   8       20.89       16.54      3.37 o 
  -3  -8   8       10.32       11.52      3.48 o 
  -2  -8   8        3.53        1.42      2.18 o 
  -1  -8   8        0.90        0.61      1.65 o 
   0  -8   8       14.77       17.43      1.38 o 
   1  -8   8       73.47       76.14      2.11 o 
   2  -8   8       30.50       27.82      3.76 o 
   3  -8   8       27.44       25.20      1.46 o 
   4  -8   8       58.45       50.43      3.70 o 
   5  -8   8       24.03       15.46      2.80 o 
   6  -8   8       18.77       14.47      1.14 o 
  -5  -7   8        4.59       11.04      3.40 o 
  -4  -7   8       53.23       46.16      3.11 o 
  -3  -7   8       22.80       21.86      2.65 o 
  -2  -7   8       40.20       41.34      3.32 o 
  -1  -7   8       14.44        9.81      1.90 o 
   0  -7   8       58.30       60.11      1.57 o 
   1  -7   8       14.03       15.65      1.83 o 
   2  -7   8        9.06        8.97      0.97 o 
   3  -7   8        0.56        0.15      0.81 o 
   4  -7   8       99.31       93.71      3.74 o 
   5  -7   8       22.44       16.13      3.38 o 
   6  -7   8        2.56        0.95      1.01 o 
   7  -7   8        7.07        5.20      1.17 o 
  -6  -6   8        0.29        0.14      1.33 o 
  -5  -6   8       13.05       10.54      1.22 o 
  -4  -6   8       12.51       10.30      0.93 o 
  -3  -6   8       32.38       30.05      1.28 o 
  -2  -6   8        6.76        5.70      1.58 o 
  -1  -6   8      128.45      138.69      2.78 o 
   0  -6   8       62.94       62.52      1.38 o 
   1  -6   8       39.29       41.16      1.17 o 
   2  -6   8       34.32       28.75      1.92 o 
   3  -6   8       17.85       19.44      1.20 o 
   4  -6   8       38.53       33.07      1.09 o 
   5  -6   8        6.52        7.64      1.09 o 
   6  -6   8        2.21        1.73      1.04 o 
   7  -6   8        3.44        1.89      1.13 o 
  -7  -5   8        0.54        0.08      1.29 o 
  -6  -5   8        0.10       -0.67      1.09 o 
  -5  -5   8       19.32       19.54      1.93 o 
  -4  -5   8        9.35        6.99      0.98 o 
  -3  -5   8        0.70       -1.92      1.92 o 
  -2  -5   8        2.49        1.64      0.94 o 
  -1  -5   8      127.46      140.36      2.47 o 
   0  -5   8      149.56      157.37      4.86 o 
   1  -5   8       18.08       17.73      1.58 o 
   2  -5   8       32.12       29.81      1.14 o 
   3  -5   8       56.84       61.54      3.54 o 
   4  -5   8        5.36        5.16      0.87 o 
   5  -5   8        5.43        7.12      1.51 o 
   6  -5   8        9.98        9.54      1.09 o 
   7  -5   8       16.87       11.11      1.11 o 
  -7  -4   8        1.53        2.48      1.09 o 
  -6  -4   8       13.72       12.47      1.76 o 
  -5  -4   8       14.51       12.31      1.34 o 
  -4  -4   8       51.30       46.98      3.44 o 
  -3  -4   8       80.76       79.79      1.97 o 
  -2  -4   8       12.29       12.64      3.37 o 
  -1  -4   8      118.97      122.31      2.10 o 
   0  -4   8        7.76        6.67      1.70 o 
   1  -4   8       22.14       20.95      0.96 o 
   2  -4   8        9.00        8.94      0.90 o 
   3  -4   8      429.60      455.89     11.49 o 
   4  -4   8        2.54        1.42      0.83 o 
   5  -4   8       14.64       16.55      3.15 o 
   6  -4   8       15.32        9.38      1.10 o 
   7  -4   8       42.99       30.71      5.67 o 
  -8  -3   8        0.06       -1.90      1.90 o 
  -7  -3   8        3.94        1.46      1.09 o 
  -6  -3   8       51.19       48.47      2.70 o 
  -5  -3   8       26.11       26.22      2.23 o 
  -4  -3   8       27.84       29.13      1.08 o 
  -3  -3   8      327.46      358.43      5.59 o 
  -2  -3   8      419.53      469.35     19.57 o 
  -1  -3   8       87.89       88.39      3.91 o 
   0  -3   8      162.80      183.32      4.20 o 
   1  -3   8        9.95       14.26      0.89 o 
   2  -3   8       58.48       60.58      2.59 o 
   3  -3   8        0.23        7.40      2.08 o 
   4  -3   8       54.78       53.32      1.26 o 
   5  -3   8       11.84       11.43      1.04 o 
   6  -3   8       36.02       30.93      2.94 o 
  -8  -2   8        1.73        1.52      1.00 o 
  -7  -2   8       32.26       26.14      1.09 o 
  -6  -2   8        2.66        4.30      0.79 o 
  -5  -2   8       46.32       50.13      1.31 o 
  -4  -2   8       40.00       39.89      1.09 o 
  -3  -2   8      183.91      187.71      4.32 o 
  -2  -2   8      190.98      203.00      8.18 o 
  -1  -2   8      330.54      347.16      4.94 o 
   0  -2   8      378.59      429.68      9.82 o 
   1  -2   8      176.59      193.91      2.91 o 
   2  -2   8       72.93       79.35      1.38 o 
   3  -2   8        3.97        2.77      1.41 o 
   4  -2   8        0.19       -0.74      1.24 o 
   5  -2   8        4.66        4.91      1.32 o 
   6  -2   8       13.87        9.27      1.01 o 
  -9  -1   8        0.49       -2.46      2.46 o 
  -8  -1   8       34.92       29.62      1.09 o 
  -7  -1   8       55.49       51.68      1.29 o 
  -6  -1   8       16.16       16.45      0.78 o 
  -5  -1   8        9.10        7.32      1.04 o 
  -4  -1   8       90.14       92.91      3.27 o 
  -3  -1   8       82.54       90.07      5.21 o 
  -2  -1   8        3.81        4.91      1.04 o 
  -1  -1   8        1.00        3.64      1.17 o 
   0  -1   8      155.81      179.90      2.73 o 
   1  -1   8      243.52      275.49      3.71 o 
   2  -1   8       78.75       77.40      1.70 o 
   3  -1   8       12.75       11.16      0.74 o 
   4  -1   8       80.17       80.90      1.74 o 
   5  -1   8        0.27       -0.23      1.10 o 
   6  -1   8        0.08       -1.21      1.21 o 
  -9   0   8        4.89        5.73      2.68 o 
  -8   0   8       28.76       27.64      1.08 o 
  -7   0   8       15.63       17.27      1.13 o 
  -6   0   8        1.70        2.06      0.64 o 
  -5   0   8       31.25       29.93      0.92 o 
  -4   0   8      102.69      109.44      1.97 o 
  -3   0   8       10.60       10.64      0.85 o 
  -2   0   8        7.21        8.94      0.72 o 
  -1   0   8       26.38       29.01      0.86 o 
   0   0   8        2.61        3.90      0.69 o 
   1   0   8       11.42        7.81      1.11 o 
   2   0   8       35.59       38.38      1.13 o 
   3   0   8       43.87       40.74      1.22 o 
   4   0   8       19.36       18.88      1.08 o 
   5   0   8       42.36       36.78      1.85 o 
  -9   1   8        7.33        4.96      2.81 o 
  -8   1   8       49.07       45.46      1.19 o 
  -7   1   8        5.23        7.19      1.92 o 
  -6   1   8        0.30        0.75      0.62 o 
  -5   1   8        0.17       -0.68      0.68 o 
  -4   1   8      369.76      414.92      7.05 o 
  -3   1   8       27.71       32.74      1.83 o 
  -2   1   8        0.68        1.32      0.64 o 
  -1   1   8       49.45       54.25      3.22 o 
   0   1   8      172.64      173.35      5.72 o 
   1   1   8       14.57       14.58      0.85 o 
   2   1   8        0.72       -0.82      0.85 o 
   3   1   8       16.22       16.41      0.92 o 
   4   1   8       14.65       11.85      1.65 o 
  -9   2   8        3.43        3.52      1.93 o 
  -8   2   8        3.98        3.15      1.74 o 
  -7   2   8       15.06       16.14      1.29 o 
  -6   2   8       21.17       22.05      0.89 o 
  -5   2   8       64.02       74.47      1.60 o 
  -4   2   8        4.19        0.11      1.90 o 
  -3   2   8        3.41        4.17      0.74 o 
  -2   2   8       27.12       27.14      1.21 o 
  -1   2   8       99.53      105.01      2.14 o 
   0   2   8       18.11       20.62      0.88 o 
   1   2   8       70.15       73.95      2.71 o 
   2   2   8       79.29       66.17      1.86 o 
   3   2   8       16.43       14.80      2.14 o 
  -9   3   8       18.72       19.00      3.53 o 
  -8   3   8        4.82        4.90      1.39 o 
  -7   3   8       10.24        8.90      2.34 o 
  -6   3   8       20.29       22.46      1.00 o 
  -5   3   8      131.03      129.81      3.60 o 
  -4   3   8        8.44        8.56      0.76 o 
  -3   3   8        0.33       -0.60      0.70 o 
  -2   3   8       18.08       18.08      0.84 o 
  -1   3   8       24.58       21.14      1.14 o 
   0   3   8        2.61        4.13      0.89 o 
   1   3   8       16.43       18.11      1.92 o 
  -8   4   8       36.33       32.81      2.80 o 
  -7   4   8       20.65       18.45      1.02 o 
  -6   4   8       29.40       26.87      0.96 o 
  -5   4   8       31.73       35.78      0.99 o 
  -4   4   8       16.21       16.45      0.81 o 
  -3   4   8       71.15       74.95      1.61 o 
  -2   4   8       20.26       16.67      1.35 o 
  -1   4   8        5.77        4.96      2.12 o 
   0   4   8        5.66        2.48      1.77 o 
   1   4   8       25.01       30.42      3.02 o 
  -8   5   8       10.10        5.70      1.73 o 
  -7   5   8       22.94       18.81      3.04 o 
  -6   5   8        9.30        9.22      1.07 o 
  -5   5   8       16.10       16.60      1.58 o 
  -4   5   8       11.90       16.92      1.36 o 
  -3   5   8       10.65       12.63      1.56 o 
  -2   5   8       33.54       33.93      1.56 o 
  -1   5   8        7.36        1.88      2.90 o 
  -6   6   8        0.29        0.20      1.19 o 
  -5   6   8        4.14        4.10      2.14 o 
  -4   6   8       10.25        8.62      1.96 o 
  -3   6   8        1.20        2.41      2.44 o 
  -1  -9   9        1.29       -3.12      3.12 o 
   0  -9   9       11.60        9.55      3.46 o 
   1  -9   9       25.78       28.10      3.66 o 
   2  -9   9        1.36        0.92      2.90 o 
   3  -9   9        0.12       -1.52      2.94 o 
   4  -9   9       20.77       17.81      2.16 o 
  -3  -8   9        6.02        4.96      3.39 o 
  -2  -8   9       11.11       16.02      3.34 o 
  -1  -8   9        0.12        1.89      1.83 o 
   0  -8   9        6.60        7.22      1.34 o 
   1  -8   9       17.13       16.75      3.06 o 
   2  -8   9       16.51       12.33      1.38 o 
   3  -8   9        2.40        1.73      1.26 o 
   4  -8   9       15.26       12.66      1.15 o 
   5  -8   9       14.37        8.56      1.90 o 
  -4  -7   9       50.83       52.27     11.74 o 
  -3  -7   9       35.36       31.49      2.39 o 
  -2  -7   9        0.09        1.98      1.10 o 
  -1  -7   9       50.64       51.86      2.51 o 
   0  -7   9        3.86        8.70      1.97 o 
   1  -7   9        1.31        2.35      2.46 o 
   2  -7   9        9.65        8.12      1.11 o 
   3  -7   9       43.21       34.94      1.34 o 
   4  -7   9        9.89        5.69      1.91 o 
   5  -7   9        2.16        1.85      1.24 o 
   6  -7   9        2.17        0.19      1.73 o 
  -5  -6   9        0.83       -1.60      3.18 o 
  -4  -6   9        4.60        6.40      1.13 o 
  -3  -6   9      104.24      107.15      4.01 o 
  -2  -6   9       22.88       23.07      4.81 o 
  -1  -6   9        8.54        8.59      1.46 o 
   0  -6   9       40.68       43.06      1.39 o 
   1  -6   9       11.19       13.13      1.06 o 
   2  -6   9        5.06        1.49      1.31 o 
   3  -6   9        0.11       -1.46      3.02 o 
   4  -6   9        3.74        9.89      1.75 o 
   5  -6   9        4.84        2.03      1.08 o 
   6  -6   9        8.92        5.42      1.96 o 
  -6  -5   9       16.85       14.05      1.41 o 
  -5  -5   9        3.32        3.34      1.50 o 
  -4  -5   9        8.90        4.92      1.45 o 
  -3  -5   9       17.76       14.63      1.11 o 
  -2  -5   9       44.97       43.17      3.36 o 
  -1  -5   9       22.59       23.53      1.20 o 
   0  -5   9       16.16       16.50      1.04 o 
   1  -5   9        5.87        5.45      0.86 o 
   2  -5   9        5.67        4.17      0.88 o 
   3  -5   9       39.07       40.44      2.38 o 
   4  -5   9        1.11        0.55      1.35 o 
   5  -5   9        0.42        1.44      2.06 o 
   6  -5   9        5.87        4.75      1.82 o 
  -7  -4   9        5.73        4.11      1.22 o 
  -6  -4   9       14.39       11.83      1.25 o 
  -5  -4   9        7.79        6.65      1.08 o 
  -4  -4   9       11.68        8.57      1.00 o 
  -3  -4   9       14.24       12.73      1.02 o 
  -2  -4   9        4.42        3.58      1.72 o 
  -1  -4   9       15.95       11.91      0.94 o 
   0  -4   9       83.95       97.17      2.17 o 
   1  -4   9       10.44       13.01      0.90 o 
   2  -4   9       31.44       31.67      1.21 o 
   3  -4   9        0.37        1.62      1.01 o 
   4  -4   9      120.43      121.74      3.29 o 
   5  -4   9        0.56       -1.13      1.13 o 
   6  -4   9        5.39        4.88      1.31 o 
  -8  -3   9        0.35       -0.74      1.52 o 
  -7  -3   9       13.34        9.54      1.20 o 
  -6  -3   9        5.81        8.05      2.02 o 
  -5  -3   9        0.11       -0.22      0.93 o 
  -4  -3   9       24.24       21.12      0.97 o 
  -3  -3   9      191.50      186.63      8.34 o 
  -2  -3   9      201.10      210.31      4.15 o 
  -1  -3   9        5.04       20.23      1.92 o 
   0  -3   9       25.36       36.64      1.09 o 
   1  -3   9       69.00       72.94      1.51 o 
   2  -3   9      128.57      144.82      5.31 o 
   3  -3   9       13.45       14.85      1.42 o 
   4  -3   9       13.92       13.77      0.97 o 
   5  -3   9       36.68       31.75      2.36 o 
  -8  -2   9       25.10       15.52      1.65 o 
  -7  -2   9       26.56       20.93      1.19 o 
  -6  -2   9        5.35        6.80      1.01 o 
  -5  -2   9       11.68        8.27      0.95 o 
  -4  -2   9       60.98       56.86      2.61 o 
  -3  -2   9       38.99       33.40      1.13 o 
  -2  -2   9       21.66       30.49      2.58 o 
  -1  -2   9      434.63      517.61     17.58 o 
   0  -2   9      281.85      317.12      4.35 o 
   1  -2   9      112.70      125.79      2.74 o 
   2  -2   9       58.39       68.99      1.48 o 
   3  -2   9      101.48      102.66      5.61 o 
   4  -2   9       23.43       22.96      1.65 o 
   5  -2   9       10.25       10.13      1.94 o 
  -8  -1   9       34.86       23.52      1.50 o 
  -7  -1   9       42.53       34.95      1.10 o 
  -6  -1   9       17.86       18.79      1.75 o 
  -5  -1   9        3.42        3.69      0.70 o 
  -4  -1   9       85.07       86.95      2.23 o 
  -3  -1   9        8.53        6.67      1.20 o 
  -2  -1   9       29.74       32.10      1.05 o 
  -1  -1   9       20.78       25.40      1.61 o 
   0  -1   9      272.53      301.16      3.88 o 
   1  -1   9      146.13      174.67      3.47 o 
   2  -1   9       65.92       69.62      2.72 o 
   3  -1   9       58.85       58.24      7.49 o 
   4  -1   9       17.62       14.77      1.50 o 
   5  -1   9       31.02       22.58      1.66 o 
  -8   0   9       17.18       16.14      0.92 o 
  -7   0   9       28.88       31.56      2.96 o 
  -6   0   9        9.37       10.31      1.47 o 
  -5   0   9       38.93       35.45      1.74 o 
  -4   0   9      121.10      126.55      2.02 o 
  -3   0   9       16.79       16.13      2.64 o 
  -2   0   9       11.92       10.45      0.87 o 
  -1   0   9        1.07       -0.31      0.73 o 
   0   0   9        0.97       -0.37      0.87 o 
   1   0   9        9.25       12.47      0.83 o 
   2   0   9       27.05       24.09      1.05 o 
   3   0   9       33.19       25.78      2.15 o 
   4   0   9       15.64       18.14      2.18 o 
  -9   1   9        6.61        7.70      2.02 o 
  -8   1   9        3.51        4.18      0.93 o 
  -7   1   9        4.74        4.48      0.92 o 
  -6   1   9        1.25        1.20      1.90 o 
  -5   1   9       79.63       84.71      1.92 o 
  -4   1   9        4.25        5.21      2.11 o 
  -3   1   9       29.61       30.54      1.64 o 
  -2   1   9       28.24       28.16      1.32 o 
  -1   1   9      150.98      174.35      3.06 o 
   0   1   9        1.55        3.37      0.82 o 
   1   1   9        1.25        1.75      1.05 o 
   2   1   9        0.13       -1.22      1.22 o 
  -8   2   9        2.30        1.60      2.16 o 
  -7   2   9       16.71       15.40      1.20 o 
  -6   2   9        0.09        1.13      1.07 o 
  -5   2   9       35.75       45.33      3.43 o 
  -4   2   9        6.01        9.78      1.30 o 
  -3   2   9        3.95        3.78      0.75 o 
  -2   2   9        9.94       12.66      1.79 o 
  -1   2   9       27.73       32.99      1.18 o 
   0   2   9       30.36       33.30      1.40 o 
   1   2   9       52.49       46.41      3.22 o 
   2   2   9        2.98       -1.17      2.27 o 
  -8   3   9        6.81        3.59      1.68 o 
  -7   3   9       12.80       12.11      1.00 o 
  -6   3   9       40.70       41.03      2.91 o 
  -5   3   9       12.27       13.58      1.02 o 
  -4   3   9       31.40       33.53      1.31 o 
  -3   3   9        9.04       10.05      1.40 o 
  -2   3   9       22.44       25.21      1.42 o 
  -1   3   9        4.32        4.97      1.93 o 
   0   3   9        0.63        1.07      2.50 o 
   1   3   9       13.69       12.82      3.17 o 
  -7   4   9       17.16       16.19      3.45 o 
  -6   4   9        5.34        3.81      0.97 o 
  -5   4   9       27.15       25.94      1.69 o 
  -4   4   9       60.17       69.28      2.21 o 
  -3   4   9       26.97       30.06      2.38 o 
  -2   4   9       21.81       23.97      3.85 o 
  -1   4   9        5.04       -4.79      4.79 o 
  -6   5   9        3.56        2.97      2.98 o 
  -5   5   9        2.57        2.91      1.44 o 
  -4   5   9       16.00       19.69      2.08 o 
  -3   5   9       16.64       19.68      2.80 o 
   0  -9  10        7.04        4.47      3.40 o 
   1  -9  10        5.03       -0.25      3.21 o 
   2  -9  10        0.29       -1.10      3.05 o 
  -2  -8  10        2.54        2.84      3.19 o 
  -1  -8  10        5.96        3.87      2.62 o 
   0  -8  10       17.22       12.68      4.51 o 
   1  -8  10       30.33       33.86      3.74 o 
   2  -8  10        1.05        0.21      3.00 o 
   3  -8  10        4.92        0.43      3.78 o 
   4  -8  10       11.12       11.12      2.61 o 
  -4  -7  10       13.90       16.69      2.58 o 
  -3  -7  10       18.52       16.50      2.42 o 
  -2  -7  10       27.55       26.39      1.69 o 
  -1  -7  10       15.54       13.26      1.28 o 
   0  -7  10       23.51       24.52      4.09 o 
   1  -7  10       20.34       22.34      1.27 o 
   2  -7  10       14.95       13.76      1.74 o 
   3  -7  10       14.53        9.08      1.44 o 
   4  -7  10       15.92       11.31      2.14 o 
  -5  -6  10        0.08       -1.39      2.00 o 
  -4  -6  10        7.40        5.58      1.30 o 
  -3  -6  10       11.85        9.41      2.12 o 
  -2  -6  10      131.71      131.26     14.34 o 
  -1  -6  10       15.91       15.48      1.27 o 
   0  -6  10       60.53       60.35      5.11 o 
   1  -6  10       11.01       11.15      1.13 o 
   2  -6  10       16.56       18.70      1.29 o 
   3  -6  10        9.71       12.20      1.26 o 
   4  -6  10       17.73       17.51      2.46 o 
   5  -6  10        2.87        1.40      1.29 o 
  -6  -5  10        6.43        7.87      3.55 o 
  -5  -5  10        0.06       -0.12      2.81 o 
  -4  -5  10        4.76        5.97      1.26 o 
  -3  -5  10       12.00       10.46      1.27 o 
  -2  -5  10       21.50       18.35      1.48 o 
  -1  -5  10       27.55       28.62      1.16 o 
   0  -5  10       31.24       31.21      1.25 o 
   1  -5  10       56.99       52.77      3.06 o 
   2  -5  10       35.02       31.90      3.58 o 
   3  -5  10        0.41       -1.18      1.97 o 
   4  -5  10        5.01        4.97      1.67 o 
   5  -5  10        3.73        2.31      1.28 o 
  -6  -4  10        9.82        4.93      1.40 o 
  -5  -4  10        0.51       -1.00      1.55 o 
  -4  -4  10       14.62       10.08      1.35 o 
  -3  -4  10       30.16       29.85      1.22 o 
  -2  -4  10        0.54       -0.90      0.90 o 
  -1  -4  10        6.58        8.49      1.46 o 
   0  -4  10       43.45       47.68      2.17 o 
   1  -4  10       18.61       15.76      1.32 o 
   2  -4  10       51.23       45.42      1.94 o 
   3  -4  10       44.31       38.50      3.63 o 
   4  -4  10        0.40        1.20      2.82 o 
   5  -4  10        2.40        3.64      2.31 o 
  -7  -3  10        8.22        7.56      1.98 o 
  -6  -3  10       14.69       10.75      1.10 o 
  -5  -3  10        0.58       -0.72      1.10 o 
  -4  -3  10       36.18       33.01      3.26 o 
  -3  -3  10      166.67      178.30      9.03 o 
  -2  -3  10        5.94        5.62      1.38 o 
  -1  -3  10       37.69       43.17      1.17 o 
   0  -3  10       31.98       40.86      3.80 o 
   1  -3  10      102.87      107.84      6.69 o 
   2  -3  10        0.13        2.23      1.63 o 
   3  -3  10       73.61       68.57      2.44 o 
   4  -3  10       15.83       11.61      2.51 o 
  -7  -2  10        9.05        8.99      1.18 o 
  -6  -2  10        2.74        3.89      1.00 o 
  -5  -2  10        9.99       12.16      1.06 o 
  -4  -2  10       29.08       30.00      1.27 o 
  -3  -2  10       32.36       41.09      1.32 o 
  -2  -2  10       38.26       44.31      1.29 o 
  -1  -2  10       51.12       56.81      1.53 o 
   0  -2  10       74.88       81.50      4.53 o 
   1  -2  10       40.18       48.39      4.19 o 
   2  -2  10       64.86       64.12      1.52 o 
   3  -2  10        7.75        5.55      1.15 o 
   4  -2  10       13.60       10.91      1.17 o 
  -8  -1  10       17.67       10.46      1.66 o 
  -7  -1  10       73.58       56.76      4.43 o 
  -6  -1  10        9.11       12.70      1.42 o 
  -5  -1  10       32.07       40.46      3.69 o 
  -4  -1  10       50.20       55.57      3.34 o 
  -3  -1  10       12.61       16.61      1.09 o 
  -2  -1  10        0.17        0.81      0.84 o 
  -1  -1  10       10.71       13.70      1.04 o 
   0  -1  10       38.05       36.81      1.23 o 
   1  -1  10       39.99       42.77      3.35 o 
   2  -1  10       16.11       15.62      1.05 o 
   3  -1  10       13.92       13.47      1.36 o 
  -8   0  10        1.81        2.49      1.28 o 
  -7   0  10       15.90       17.42      1.13 o 
  -6   0  10       42.98       41.62      1.33 o 
  -5   0  10       84.59       91.16      5.86 o 
  -4   0  10       22.94       23.31      0.94 o 
  -3   0  10       11.85       12.00      0.89 o 
  -2   0  10        8.09       11.65      1.00 o 
  -1   0  10       12.95       10.58      0.92 o 
   0   0  10        3.43        1.65      1.05 o 
   1   0  10        8.16        8.11      1.29 o 
   2   0  10       14.37       11.61      1.21 o 
   3   0  10        0.10        1.85      2.27 o 
  -8   1  10        3.18        1.20      1.41 o 
  -7   1  10        7.80       10.40      1.08 o 
  -6   1  10        0.08       -0.93      0.93 o 
  -5   1  10        8.41        7.00      0.95 o 
  -4   1  10       46.37       50.68      1.94 o 
  -3   1  10        6.44        9.08      0.97 o 
  -2   1  10        3.26        2.22      1.47 o 
  -1   1  10       10.32        9.70      0.96 o 
   0   1  10        7.15        9.08      1.60 o 
   1   1  10        0.08       -0.62      1.51 o 
  -7   2  10        9.87        8.25      1.64 o 
  -6   2  10       23.61       19.26      2.22 o 
  -5   2  10       12.98        6.05      0.98 o 
  -4   2  10        8.55       11.39      1.16 o 
  -3   2  10        3.32        4.73      1.08 o 
  -2   2  10       24.39       22.76      3.24 o 
  -1   2  10        0.17        0.06      0.35 o 
   0   2  10        7.19        6.14      1.86 o 
   1   2  10        6.19        7.40      2.30 o 
  -7   3  10        5.47        6.22      1.43 o 
  -6   3  10        2.62        2.22      1.01 o 
  -5   3  10       23.42       23.67      1.39 o 
  -4   3  10       11.08       11.33      1.32 o 
  -3   3  10        5.43        3.59      1.26 o 
  -2   3  10        6.66       10.77      4.84 o 
  -1   3  10        5.51        5.48      2.81 o 
  -5   4  10        5.97        3.96      1.19 o 
  -4   4  10       18.05       10.85      2.63 o 
  -3   4  10       24.03       14.66      4.52 o 
  -1  -8  11        3.19        5.56      2.22 o 
   0  -8  11        5.36        3.30      3.22 o 
  -3  -7  11        0.21        0.46      2.23 o 
  -2  -7  11       24.22       27.28      3.67 o 
  -1  -7  11       12.36       13.72      2.95 o 
   0  -7  11       16.44       15.64      3.44 o 
   1  -7  11        5.22       11.52      2.34 o 
  -4  -6  11        0.76        2.38      3.34 o 
  -3  -6  11       47.82       48.85     12.75 o 
  -2  -6  11        0.59       -2.07      2.86 o 
  -1  -6  11       10.51        7.98      1.40 o 
   0  -6  11       11.31       11.78      1.28 o 
   1  -6  11       24.28       20.31      6.53 o 
   2  -6  11        1.33        2.71      3.03 o 
   3  -6  11       13.58       17.69      3.16 o 
  -5  -5  11        0.21        2.87      2.00 o 
  -4  -5  11        8.86        2.35      1.26 o 
  -3  -5  11       12.59       12.37      3.34 o 
  -2  -5  11       10.83       11.74      1.85 o 
  -1  -5  11        1.69        2.64      1.14 o 
   0  -5  11        2.35        1.86      1.47 o 
   1  -5  11        9.40       10.18      1.92 o 
   2  -5  11        9.49        9.79      5.13 o 
   3  -5  11       16.32       14.71      2.06 o 
   4  -5  11        0.10       -2.84      2.84 o 
  -6  -4  11        4.50        3.19      1.32 o 
  -5  -4  11        0.05       -1.23      2.16 o 
  -4  -4  11        3.04        1.26      1.74 o 
  -3  -4  11        0.66        2.10      1.66 o 
  -2  -4  11        4.55        0.91      1.92 o 
  -1  -4  11        2.17        3.24      1.41 o 
   0  -4  11        4.95        7.62      3.46 o 
   1  -4  11       25.06       26.16      2.20 o 
   2  -4  11        1.50        1.29      2.16 o 
   3  -4  11       22.19       19.95      2.69 o 
  -6  -3  11        2.10        4.49      1.42 o 
  -5  -3  11        0.62       -1.66      2.84 o 
  -4  -3  11        2.58        0.94      1.62 o 
  -3  -3  11        6.93        6.02      1.40 o 
  -2  -3  11        5.64        6.88      1.36 o 
  -1  -3  11        5.64        4.85      2.11 o 
   0  -3  11        6.84        6.10      2.01 o 
   1  -3  11       10.54       13.02      1.70 o 
   2  -3  11       74.80       78.95     13.17 o 
   3  -3  11        0.37        2.79      2.28 o 
  -7  -2  11       12.35       12.97      1.86 o 
  -6  -2  11        2.70        1.22      1.24 o 
  -5  -2  11        6.76        6.21      1.09 o 
  -4  -2  11       18.78       16.96      2.03 o 
  -3  -2  11        2.21        2.66      1.14 o 
  -2  -2  11       12.50       14.02      1.13 o 
  -1  -2  11       14.50       13.94      1.28 o 
   0  -2  11       10.01       10.94      1.43 o 
   1  -2  11        7.69        8.02      3.00 o 
   2  -2  11       27.62       22.12      2.53 o 
   3  -2  11        4.53        5.08      2.38 o 
  -7  -1  11       10.08        7.71      1.39 o 
  -6  -1  11       27.02       20.50      1.55 o 
  -5  -1  11        8.42        8.33      1.10 o 
  -4  -1  11       32.01       32.09      1.61 o 
  -3  -1  11       34.71       38.58     10.02 o 
  -2  -1  11        6.47        7.07      1.33 o 
  -1  -1  11       25.29       24.29      4.49 o 
   0  -1  11       20.53       22.17      1.57 o 
   1  -1  11       23.03       28.99      3.46 o 
   2  -1  11        7.71        6.21      1.81 o 
  -7   0  11        8.89        7.08      1.21 o 
  -6   0  11       13.91        9.21      1.28 o 
  -5   0  11        6.87        3.70      1.50 o 
  -4   0  11       31.57       32.44      2.51 o 
  -3   0  11       20.41       18.97      3.50 o 
  -2   0  11       20.89       22.27      1.24 o 
  -1   0  11        7.89       13.24      2.94 o 
   0   0  11       19.67       20.78      3.05 o 
   1   0  11        9.71        8.90      1.88 o 
  -6   1  11       14.25       12.29      1.23 o 
  -5   1  11        0.61        0.46      1.72 o 
  -4   1  11       12.68       10.42      1.20 o 
  -3   1  11        3.87        1.52      1.40 o 
  -2   1  11       21.96       23.44      1.87 o 
  -1   1  11        2.13        2.82      1.66 o 
  -6   2  11        0.13       -0.99      1.26 o 
  -5   2  11       19.00       16.58      4.67 o 
  -4   2  11        2.44        2.48      1.19 o 
  -3   2  11       12.56       19.95      2.61 o 
  -2   2  11        5.62        6.38      1.95 o 
   1  -6  12        4.86        5.65      4.30 o 
  -4  -5  12       13.91       15.26      3.40 o 
  -3  -5  12        2.47        6.50      2.79 o 
  -2  -5  12       11.79       15.45      2.85 o 
   0  -5  12       12.98        8.97      2.85 o 
   1  -5  12       15.95       15.54      2.42 o 
   2  -5  12       18.29       25.87      3.21 o 
  -1  -4  12        0.40        1.38      2.38 o 
   0  -4  12        0.49       -0.11      2.78 o 
   2  -4  12       62.00       69.16      5.35 o 
  -5  -3  12        2.95        5.08      1.66 o 
  -4  -3  12        5.09       -1.96      1.96 o 
  -3  -3  12        2.64        5.16      2.06 o 
  -2  -3  12        0.68       -3.11      3.11 o 
  -1  -3  12        2.63       -1.24      2.69 o 
   0  -3  12        8.70       10.43      3.15 o 
   1  -3  12        0.50        4.62      2.94 o 
  -5  -2  12       13.73       15.82      3.84 o 
  -4  -2  12       20.54       19.41      1.60 o 
  -3  -2  12       32.75       31.77      3.03 o 
  -2  -2  12        0.54       -0.16      0.48 o 
  -1  -2  12        6.23        8.27      2.77 o 
   0  -2  12        2.16       -1.84      2.80 o 
   1  -2  12       31.41       33.99      3.42 o 
  -5  -1  12       10.72        8.22      1.47 o 
  -4  -1  12       23.05       20.27      1.62 o 
  -3  -1  12       25.32       25.45      2.40 o 
  -2  -1  12       35.42       32.97      2.67 o 
  -1  -1  12       15.49       18.28      3.26 o 
   0  -1  12        6.69        6.99      2.74 o 
  -5   0  12        7.78        2.14      1.37 o 
  -4   0  12        3.75        4.20      1.78 o 
  -3   0  12        1.87        2.80      2.45 o 
  -2   0  12       26.14       21.75      2.28 o 
  -1   0  12       22.63       25.98      2.90 o 
                                                 
